# Supplementary material for: Assessment of professional competencies of Peruvian physicians: A scoping review of published studies
Source: PLoS One. 2024 May 23;19(5):e0299465. doi: 10.1371/journal.pone.0299465 (PMC11115292; doi:10.1371/journal.pone.0299465)
Supplement: S3 Table — (XLSX) [file pone.0299465.s004.xlsx]

## Sheet: EXT_D1
	ENCARGADO		LINK	Autor (año)							SEXO									ACGME						MINSA
		Titulo		Autor (año)	Tipo de artículo (original, carta al editor, etc)	Diseño del estudio	Lugar donde se realizó el estudio	Población (Estudiantes, médicos general, especialistas), tamaño de muestra, edad, % mujeres	Tamaño de muestra	EDAD	FEMENINO	Tipo de especialidad (médico o quirúrgica) o solo poner qué especialidad	Año de residencia	Financiamiento	Método de evaluación de competencias	Ambiente donde se realizó el estudio (hospital, universidad, postas)	Revista (peruana, extranjera)	Indizado a SCOPUS (Sí, No), quartil (Q1, Q2, Q3, Q4)	Idioma de publicación (Español, Inglés, Otro)	Cuidado del paciente	Conocimiento médico	Aprendizaje basado en la práctica y mejora	Comunicación y habilidades interpersonales	profesionalismo	practica basado en sistemas (administración/gestión en salud)	Realizar la evaluación clinica y establecer plan de trabajo cnosiderando método cientifico, etica y profesionalismo	Realizar tratamiento integral de los problemas y necesidades de salud de baja complejidad, inicial y de alta complejidad	Realiza acciones para la mejor recuperación de la persona con secuelas, participación en la sociedad. (prevención terciaria)	Promover cambios en comportamiento y del entorono, mejoren salud y fomenten el bienestar (promoción)	Intervenciones que disminuyen riesgos y daños que afectan a la salud	Ejercer su profesión en concordancia con el sistema de salud	Participar en formación de estudiantes y fortalecimiento de recurso humano (docencia)	generar nuevo conocimiento que contribuya e n solución de problemas (investigación)	Aplica tecnología e innovación	Etica y profesionalismo	Comunicación	Liderazgo	trabajo en equipo	COMENTARIOS
1	Christian		Competencias del médico residente como educador en una universidad privada del Perú	Riveros-Ruiz J (2020)	Original	Transversal	Lima, Perú	Médicos residentes	271	32,3 ± 5,2	0.454	Medicina Familiar y Comunitaria, Administración en Salud, Cirugía General, Medicina Interna, Anestesiología, Pediatría, Radiología, Ginecología y Obstetricia, Gastroenterología, Cirugía pediátrica, otros	39,1% a primer año	Autofinanciado	Cuestionario validado "residente como educador"	IV Curso-Taller de Titulación por Tesis	Extranjera (España)	Si Q3	Español	Q3												Si
2	Christian		Efecto de un entrenamiento corto en habilidades de comunicación con el método CICAA (conectar, identificar, comprender, acordar y ayudar), en médicos …	Ticse Aguirre RW (2019)	Artículo original	Intervención	Lima, Perú	Medicos residentes	25			medicina familiar, medicina interna y pediatría	100% de primer año	No indica	Evaluación en de la comunicación en un ECOE usando el método CICAA (conectar, identificar y comprender, acordar y ayudar, que es un modelo utilizado para entrenar y evaluar la comunicación clínica, se fundamenta en el modelo de atención centrado en el paciente)	Universidad	Peruana	No	Español				Si													Si
3	Christian		Enfoque por Competencias y el Portafolio del Estudiante como Herramientas de Evaluación en el Internado de Cirugía	,													Peruana	No	Español
4	Christian		Examen Nacional de Medicina (ENAM): Análisis de la última década de evaluaciones teóricas en los futuros médicos del Perú	Mendoza-Chuctaya G (2021)	Artículo original	Transversal analítico		Médicos recién egresados	30750					Autofinanciado	ENAM		Peruana	No	Español		Si					Si	Si
5	Christian		Examen nacional de medicina en Perú 2008-2009: análisis y sostenibilidad de los resultados	Cieza Zevallos JA (2010)	Artículo original	Transversal analítico		Médicos recién egresados						No indica	ENAM		Peruana	No	Español		Si					Si	Si
6	Christian		http://revistas.urp.edu.pe/index.php/RFMH/article/view/3768	Tarazona Pedreros DE (2021)	Artículo original	Transversal analítico	Lima, Perú	Estudiantes de medicina de septimo año	71					Autofinanciado	version adaptada al español de la encuesta Palliative Care Knowledge Test (PCKT)	encuesta virtual	Peruana	No	Español		Si					Si	Si
7	Christian		http://www.scielo.org.pe/scielo.php?pid=S1022-51292014000100004&script=sci_arttext&tlng=pt	Correa-Carhuachin KV (2014)	Artículo original	Transversal analítico	Chiclayo y La Victoria (tambien en Chiclayo), Perú	Médicos generales	60	35+/- 8,3 años	0.35			Autofinanciado	Instrumento validado por los autores para medir conocimientos en hígado graso no alcohólico	postas de salud, centros de salud, consultorios particulares y un hospital	Peruana	Si Q4	Español		Si					Si	Si
8	Christian	Attitudes and knowledge about obstructive sleep apnea among Latin American primary care physicians.	https://pubmed.ncbi.nlm.nih.gov/23973417/	Cherrez Ojeda I (2013)	Artículo original	Transversal analítico	Lima, Peru	Medicos generales	93					No indica	Cuestionario OSAKA para medir los conocimientos y actitudes sobre la apnea obstructiva del sueño		Extranjera (Países Bajos)	Si Q1	Inglés		Si					Si	Si
9	Christian	Evaluation of health-care providers' knowledge of childhood tuberculosis in Lima, Peru.	https://pubmed.ncbi.nlm.nih.gov/25161060/	Chiang SS (2014)	Artículo original	Transversal analítico	Lima, Peru	Médicos generales	103					Centro David Rockefeller para Estudios Latinoamericanos de la Universidad de Harvard y la Fundación de la Familia Potts	instrumento creado para evaluar el conocimiento de los proveedores sobre cinco dimensiones de la TB infantil: (1) transmisión, (2) presentación clínica, (3) diagnóstico, (4) prevención y (5) tratamiento		Extranjera (Reino Unido)	Si Q3	Inglés		Si					Si	Si
10	Christian	Patient-physician relationship in the management of asthma: Multicentric approach in Latin America.	https://pubmed.ncbi.nlm.nih.gov/27042878/	Cherrez Ojeda I (2016)	Artículo original	Transversal analítico	Lima, Perú	Médicos	52					No indica	versión en español de una encuesta desarrollada previamente por un panel de expertos de la Sociedad Italiana de Medicina Respiratoria para evaluar comunicación con pacientes con asma	congresos de alergia	Extranjera (Estados Unidos)	Si Q2	Inglés				Si													Si
11	Christian	Knowledge on fibromyalgia among general practitioners, from Chiclayo-Peru, 2016.	https://pubmed.ncbi.nlm.nih.gov/27742549/	Acuña Ortiz FA (2016)	Artículo original	Transversal analitico	Chiclayo, Perú	Médicos generales	145		0.371			No indica	Encuesta creada por los autores en base a revisión bibliográfica y los criterios de fibromialgia ACR 1990 para evaluar tópicos en diagnóstico y tratamiento		Extranjera (España)	Si Q3	Español, inglés		Si					Si	Si
12	Christian	Self-perceived competencies on evidence-based medicine in medical students and physicians registered in a virtual course: a cross-sectional study.	https://pubmed.ncbi.nlm.nih.gov/34919030/	Romero-Robles MA (2022)	Artículo original	Transversal analítico		Médicos	663	30 (RIQ: 27-37)	0.457			Autofinanciado	instrumento creado para evaluar las competencias autopercibidas en medicina basada en evidencias	encuesta virtual	Extranjera (Reino Unido)	Si Q1	Inglés		Si
13	Christian	Knowledge level of medical students and physicians about rare diseases in Lima, Peru.	https://pubmed.ncbi.nlm.nih.gov/36457581/	Flores A (2022)	Artículo original	Transversal analítico	Lima, Perú	Médicos generales y especialistas	382		0.534	Médicos residentes y MD sin especialidad, Medicina interna y otras especialidades médicas, Otras especialidades quirúrgicas, cirujanos generales, Pediatría y neonatología, Otros		Autofinanciado	encuesta validada por los autores para medir nivel de conocimiento en enfermedades raras	encuesta virtual	Extranjera (Japón)	Si Q3	Inglés		Si					SI	Si
14	Christian		Importancia de las competencias y utilidad de las actividades de aprendizaje en el desempeño de los residentes de medicina	Diaz-Plasencia JA (2016)	Artículo original	Transversal analítico	Trujillo, Perú	Médicos residentes	93	media de 32,1 años (rango: 24-39 años)	0.3763			No indica	escala Likert ara evaluar la percepción de los residentes sobre su aprendizaje y valor de las actividades educativas en la adquisición de las competencias ACGME		Extranjera (España)	No	Español	Si	Si	Si	Si	Si	Si	Si	Si				Si				Si	Si
15	Christian		Percepción de médicos de una universidad de Lima sobre su capacitación en procedimientos médicos durante el internado	Taype-Rondan (2016)	Artículo original	Transversal analítico	Lima, Perú	Médicos recién egresados	117		0.564			No indica	Encuesta sobre la percepción sobre la capacitación recibida en procedimientos clínicos, quirúrgicos y gineco- obstétricos durante el internado basada en las competencias médicas recomendadas por la Comisión para la Acreditación de facultades o escuelas de Medicina Humana del Perú, Scottish Deans’ Medical Education Group, Tomorrow's Doctors, Association of American Medical Colleges, el proyecto Tu…		Peruana	Si Q4	Español		Si					Si	Si
16	Christian		Percepción de médicos recién egresados sobre las habilidades clínicas adquiridas durante el pregrado en Lima, Perú	Taype-Rondan (2015)	Carta al editor	Transversal descriptivo	Lima, Perú	Médicos recién egresados	268					Autofinanciado	Encuesta sobre percepcion de las habilidades clínicas	I Curso Regional de inducción al Servicio Rural y Urbano Marginal de Salud (SERUMS)	Extranjera (Chile)	Si Q4	Español		Si	Si	Si		Si	Si	Si				Si		Si		Si			Si
17	Christian		Utilización de la Escala de EmpatÃa Médica de Jefferson en Residentes que realizan su especialización en un hospital peruano	Mayo GV (2019)	Artículo original	Transversal analítico	Lima, Perú	Médicos residentes	100		0.52	Medicina, Cirugía, Ginceología y obtetricia, Pediatría	44% primer año, 19% segundo año, 37% tercer año a más	No indica	cuestionario Escala de Empatía Médica de Jefferson en su versión HP (Health Professionals)	Hospital	Peruana	No	Español	Si															Si
	Edson		Competencias del médico residente como educador en una universidad privada del Perú	Jason Riveros-Ruiz (2021)	Original	transversal, observacional y comparativo	Lima, Perú	Médicos residentes	271	32,3 ± 5,2	0.454	Universidad-Privada		1re, 106 (39,1%)	Autofinanciado	Encuesta	Educación médica	Universidad- Virtual	Extranjera	Q3	Español		X		X									X		X				X
	Edson		Efecto de un entrenamiento corto en habilidades de comunicación con el método CICAA (conectar, identificar, comprender, acordar y ayudar), en médicos …	Ray Willy Ticse Aguirre (2019)	Original	Cohorte	Perú, Lima	Médico residente	25	-	-	Universidad-Privada	Médica	1re	Financiado- UPCH	Examen clínico objetivo estructurado (ECOE) es un instrumento que permite evaluar el nivel de competencia en condiciones de laboratorio, tanto de competencias comunicativas como clínicas	Educación médica	Universidad	Peruana	No encontre	Español			X	X	X		X	X	X	X							X
	Edson		Enfoque por Competencias y el Portafolio del Estudiante como Herramientas de Evaluación en el Internado de Cirugía	Aníbal Carrasco Alburqueque (2017)	Original	Descriptivo transversal?	Perú-Piura	Estudiastes (Internos de Medicina)	18	-	-	Hospital	-	-	No indica	Portafolio?	Educación médica	Hospital	Peruana	No encontre	Español			X		X		X	X				X
	Edson		Examen Nacional de Medicina (ENAM): Análisis de la última década de evaluaciones teóricas en los futuros médicos del Perú	Giuston Mendoza-Chuctaya (2021)	Original	Transversal analitico -analitico retrsopectivo	Perú	Médicos	30750 médicos	-	-		-	-	Autofinanciado	Base de datos		-	Peruana	No	Español		X											X
	Edson	Examen nacional de medicina en Perú 2008 - 2009: análisis y sostenibilidad de los resultados	Examen nacional de medicina en Perú 2008-2009: análisis y sostenibilidad de los resultados	Javier Antonio Cieza Zevallos (2010)	Original	Analitico retrospectivo	Perú	Estudiantes	23 Facultades	-	-		-	-	No indica	Base de datos		-	Peruana	No	Español		X											X
	Edson		http://revistas.urp.edu.pe/index.php/RFMH/article/view/3768	Daniela Eusebia Tarazona Pedreros (2021)	Original	Observacional, transversal y analítico	Perú, Lima	séptimo año (Internos)	71	35+/- 8,3	M (56)/F(83)	Universidad-Privada	-	-	Autofinanciado	Encuesta Palliative Care Knowledge Test (PCKT) modificado por Ordoñez	Educación médica	Universidad	Peruana	No encontre	Español, Ingles		X			X								X
	Edson		http://www.scielo.org.pe/scielo.php?pid=S1022-51292014000100004&script=sci_arttext&tlng=pt	Katherin Violeta Correa-Carhuachin (2014)	Original	Descriptivo correlacional o de análisis cruzado y transversal	Perú, Lima	Medicos generales	60	-	M(65%)	postas de salud, centros de salud, consultorios particulares y un hospital nivel II.1	-	-	Autofinanciado	instrumento validado anteriormente por los autores	Educación médica-Gastro	postas de salud, centros de salud, consultorios particulares y un hospital nivel II.1	Peruana	Q4	Español		X											X
	Edson	Attitudes and knowledge about obstructive sleep apnea among Latin American primary care physicians.	https://pubmed.ncbi.nlm.nih.gov/23973417/	Ivan Cherrez Ojeda (2013)	Original	encuesta transversal	Perú	Medicos de familia y residentes de medicina familiar	93	total= 45	Totla53%	Congreso medico	Medicina familiar		No indica	Cuestionario OSAKA	Educación Médica-Neumo	Congreso	Extranjera	Q1	Ingles	X	X											X
	Edson	Evaluation of health-care providers' knowledge of childhood tuberculosis in Lima, Peru.	https://pubmed.ncbi.nlm.nih.gov/25161060/	Silvia S. Chiang (2015)	Original	Transversal	Lima-Perú	Medicos	103						Centro David Rockefeller de Estudios Latinoamericanos de la Universidad de Harvard y la Fundación de la Familia Potts	Cuestionario	Educación Médica-Neumo		Extranjera	Q3	Ingles		X											X
	Edson	Patient-physician relationship in the management of asthma: Multicentric approach in Latin America.	https://pubmed.ncbi.nlm.nih.gov/27042878/	Ivan Cherrez (2016)	Original	Observacional, descriptivo y transversal	Lima-Perú	Medicos	52	-	total de paises= 127/127 (M/F)				No indica	Cuestionario	Educación Médica	Congreso de Alergia-LimaPeru	Extranjera	Q2	Ingles				X													X
	Edson	Knowledge on fibromyalgia among general practitioners, from Chiclayo-Peru, 2016.	https://pubmed.ncbi.nlm.nih.gov/27742549/	Fátima Evelin Acuña Ortiz (2016)	Original	descriptivo transversal	PerúLambayeque	médicos generales	145	35	M(100)/F(45)	Centro de Salud(minsa-essalud)	-		No indica	cuestionario de 14 preguntas de opción múltiple	Educación Médica-Reumatología	Centro de trabajo	Extranjera	Q3	Ingles, Español		X											X
	Edson	Self-perceived competencies on evidence-based medicine in medical students and physicians registered in a virtual course: a cross-sectional study.	https://pubmed.ncbi.nlm.nih.gov/34919030/	Milton A. Romero-Robles (2021)	Original	transversal analítico	Virtual	Estudiantes y medicos	Total estudiantes= 915 (81,0), total medicos= 556	estudiantes=23% [ 21–25 ], médicos 30%	F:722 (63,9)ESTUDIANTES, MEDICOS 303 (45,7)	Virtual	-	-	Autofinanciado?	Cuestionario	Educación Médica-Reumatología	Virtualmente
	Edson	Knowledge level of medical students and physicians about rare diseases in Lima, Peru.	https://pubmed.ncbi.nlm.nih.gov/36457581/	Andrea Flores (2022)	Original	transversal y analítico	Lima, Perú	estudiantes de medicina(7mo) y medicos	estudiantes de medicina(7mo-45 (13,3)) y medicos(382)	-	estudiantes (M(130)/F(208), medicos (M(178),F(204))	Universidad-Centro de trabajo	residentes, generales?,Medica, quirurgica	-	Autofinanciado	encuesta basada en informes previos	Educación Médica	Virtualmente	Extranjera	Q3	Ingles		X											X
	Edson		Importancia de las competencias y utilidad de las actividades de aprendizaje en el desempeño de los residentes de medicina	Juan A. Díaz-Plasencia (2016)	Original	descriptivo transversal	Trujillo, Perú	médicos residentes	93	-	-	Hospital-Intituto regional	Medica y Quirurgica	1re-2do	No indica	Encuesta ACGME	Educación médica	Hospital-Intituto regional	Extranjera	Q4	Español	X	X	X	X	X	X	X	X				X	X			X	X		X
	Edson		Percepción de médicos de una universidad de Lima sobre su capacitación en procedimientos médicos durante el internado	Álvaro Taype-Rondán (2016)	Original	observacional, transversal y analítico	Perú	Médicos recien egresados (duda)	227	25-26 (52.1%)	Female:66(56.4%)/ Masculinae: 51(43.6%)		-	-	No indica	Encuesta		Virtual	Peruana	No, -	Español			X					X
	Edson		Percepción de médicos recién egresados sobre las habilidades clínicas adquiridas durante el pregrado en Lima, Perú	Álvaro Taype-Rondán (2015)	Carta al editor	-	Perú	Medicos recien egresados	8 facultades de medicina en Lima (total 275)	-	-		-	-	Autofinanciado	Encuesta		Lima el “I Curso Regional de inducción al Servicio Rural y Urbano Marginal de Salud (SERUMS)”	Extranjera	No, Q4	Español	X	X	X	X	X	X	X	X		X	X	X		X	X	X	X	X	X
	Edson		Utilización de la Escala de EmpatÃa Médica de Jefferson en Residentes que realizan su especialización en un hospital peruano	Gualber V. Mayo(2019)	Original	descriptivo transversal	Lima – Perú	médicos residentes	100	-	F(52)/M(48)	Hospital	Medica y Quirurgica	1re (44)	No indica	Escala de Empatía Médica de Jefferson	Educación médica	Hospital-UPCH	Peruana	No encontre	Español					X											X
18	Mafer	Legal abortion in Peru: knowledge, attitudes and practices among a group of physician leaders.	https://pubmed.ncbi.nlm.nih.gov/19031684/					no encuentro FT
19	Mafer	Knowledge and attitudes of tuberculosis management in San Juan de Lurigancho district of Lima, Peru.	https://pubmed.ncbi.nlm.nih.gov/20009280/	Kiefer, 2009	original	transversal	Lima, Peru	health care professionals	solo 5 de los 73 eran medicos
20	Mafer	Clinical research training of Peruvian neurologists: a baseline assessment.	https://pubmed.ncbi.nlm.nih.gov/21577342/	Navarro, 2010	original breve	transversal	Lima y Arequipa, Peru	medicos neurologos	48	31 en adelante	11	neurología	no dice	no dice	encuesta y entrevista	?	Neurology International		ingles						?								x
21	Mafer	[Knowledge of epidemiological risk indicators used in clinical trials among medical students in advanced years and medical residents].	https://pubmed.ncbi.nlm.nih.gov/22858768/	Zea, 2012	original breve	transversal	Lima, Peru	estudiantes de medicina de "años avanzados" y medicos residente	182 est; 70 residentes, 102 (40%) son internos	22 a 30	141	Pediatría, Medicina, Cirugía, mayoría de pediatría General y Ginecología-Obstetricia	2003-02-01	auto	se evaluó, a través de cuatro preguntas, la capacidad de reconocer indicadores de riesgo.; validación de expertos	hospital y U	Rev Peru Med Exp Salud Publica		español						?								x
22	Mafer	[Access, use and preferences of Information and Communication Technologies by physicians in a general hospital in Peru].	https://pubmed.ncbi.nlm.nih.gov/26338389/	Vasquez, 2015	original breve	transversal	Lima, Peru	medicos	211	de 25 a 49 años	86	medicina, pediatria, cirugia, gineco	no dice	auto	modificaciones a la encuesta aplicada por Veloz-Martínez (uso de tecnologías)	hospitalario	RPMESP		español						x									x
23	Mafer	Attitudes, perceptions and awareness concerning quaternary prevention among family doctors working in the Social Security System, Peru: a cross-sectional descriptive study.	https://pubmed.ncbi.nlm.nih.gov/27144838/	Cuba, 2016	original breve	transversal	Lima, Peru	medicos de familia	40	de 29 a más	21	medicina de familia y comunitaria	de 1 en adelante	auto	A questionnaire was developed to characterize the family physicians; to explore attitudes and understanding of quaternary prevention; and explore the agreement/disagreement with Choosing Wisely Canadian recommendations. expert's recomendation	hospitalario	Medwave		ingles	x								x
24	Mafer	A Global Assessment of Access to and Use of Medical Information: The State of Evidence-Based Surgery.	https://pubmed.ncbi.nlm.nih.gov/28849256/	LaGrone 2018	original	transversal	the USA, Ghana, Peru, and Thailand	estudiantes y medicos								Data from Peru were collected via paper survey distribution at the 2016 Peruvian General Surgery Society national conference.
25	Mafer	Effect of low-cost interventions on the retention of knowledge and skills following Helping Babies Breathe training.	https://pubmed.ncbi.nlm.nih.gov/29687893/	Cordova, 2018	original breve	longitudinal	Cajamarca, Peru	midwives, physicians, and nurses	20 fueron medicos de 60	32.2 +/- 4.4	9	efectividad y bajo costo de una intervención para conocimiento y práctica	0	si	previously validated objective structured clinical examinations (OSCEs)—OSCE A and OSCE B— developed by the American Academy of Pediatrics	hospitalario	Int J Gynaecol Obstet		ingles		x	x				x	x
26	Mafer	Self-perceived competence in early diagnosis of cervical cancer among recently graduated physicians from Lima, Peru.	https://pubmed.ncbi.nlm.nih.gov/30208095/	Zafra, 2018	original breve	transversal	Lima, Peru	recently graduated physicians	432	22 a 42	243	G%O	0	si	self-perceived. s developed an ad hoc instrument that included sociodemographic characteristics and self-perceived competencies to perform diagnostic exams of cervical cancer	“VI Convencio´n Nacional SERUMS”	plos one		ingles	x	?					x
27	Mafer	Physicians' views of periodic abstinence methods: a study in four countries.	https://pubmed.ncbi.nlm.nih.gov/3176094/	Snowden, 1988	original breve	longitudinal	Mauritius, Peru, the Philippines, and Sri Lanka.	medicos proveedores o no metodos AC	105	variable	90	variable?	no dice	0	se hicieron entrevistas primero, y después una encuesta de 30 preguntas diseñada por los autores.	hospitalario	JSTOR		ingles	x	x					?			x	x
28	Mafer	Self-perceived competencies in the diagnosis and treatment of mental health disorders among general practitioners in Lima, Peru.	https://pubmed.ncbi.nlm.nih.gov/31842855/	Zafra, 2019	original	transversal	Lima, Peru	graduated general practitioners	434	de 22 a 42	246	medico general	no	Sociedad Científica Medico Estudiantil Peruana, Perú (SOCIMEP)	self perceived (diagnosis and treatment of mental health disorders; mental health disorders; major depression, anxiety disorder, alcohol dependence, and schizophrenia)	“VI SERUMS National Convention”	extranjera, BMC medical education		ingles	x	x					x	x	x
29	Mafer	Self-perception of competences in clinical practice among recently graduated physicians from Lima, Peru.	https://pubmed.ncbi.nlm.nih.gov/33251350/	Nieto, 2020	original	transversal	Lima, Peru	médicos recién graduados (después de 1 año del ENAM)	693	mayores de 22 años	237	medico general	no	Sociedad Científica Medico Estudiantil Peruana, Perú (SOCIMEP)	self perceived (medicina general, obstetricia, salud metal)	“VI SERUMS National Convention”	Heliyon (extranjera)		ingles	x		x	x	x	x	x	x				x				x	x			TUNNING
30	Mafer	Positive Impact of Professionalism on the Perception of Global Well-Being: A Study in Healthcare Professionals Starting Their First Working Experience in Peruvian Rural Areas.	https://pubmed.ncbi.nlm.nih.gov/33425834/	Lopez, 2020	original	longitudinal	Peru	medicos y enfermera que empezaron el SERUMS	230 medicos	26 years (SD = 4), contando enfermeria	195 mujeres en total, contando enfermería	medico general	0	si	con intrumentos validados para medir empatia, colaboración interprofesional,	informative session in Arequipa city organized by GERSA.	frontiers in public health	no reporta datos solo de dres, sino mezclado con enfermeras	ingles				x	x											x	x
31	Mafer	Support Systems and Limitations in Therapeutic Abortion Care by the Gynecologist-Obstetrician of Public Hospitals in Peru.	https://pubmed.ncbi.nlm.nih.gov/35820422/	Matzumura, 2022	original	transversal	Lima, Peru	medicos especialistas en G&O	160	46.8 (12)	51	G&O	no dice	no dice	questionarios desarrollados a partir de la bibliografía (validado por expeetos), sobre: e support systems and limitations for the training and performance of therapeutic abortions	hospitalario	Rev Bras Ginecol Obstet		ingles	no, más se enfoca en su opinión y si recibio o no entrenamiento
32	Mafer	Self-reported perceptions and knowledge of telemedicine in medical students and professionals who enrolled in an online course in Peru.	https://pubmed.ncbi.nlm.nih.gov/36737732/	Garcia, 2023	original	transversal	Lima, Peru	estudiantes de medicina y médicos
33	Mafer	Prescribing habits of Peruvian physicians and factors influencing them.	https://pubmed.ncbi.nlm.nih.gov/8605524/	Cardenas, 1995	original breve	transversal	Lima, Peru	medicos	800			general	no dice	no dice			Bull Pan Am Health Organ .		ingles	x	x						x
34	Mafer	Factors influencing physicians' prescribing behaviour in the treatment of childhood diarrhoea: knowledge may not be the clue.	https://pubmed.ncbi.nlm.nih.gov/8737432/	Paredes, 1996	original breve	transversal	Peru	medico	40	.	.	pediatria	o	si	entrevista	?	pergamon		ingles	x	x						x
	Shalom	Legal abortion in Peru: knowledge, attitudes and practices among a group of physician leaders.	https://pubmed.ncbi.nlm.nih.gov/19031684/	Pace L (2006)	Original	Transversal	Perú	médicos	35		0.15	77% sector público	94% ginecólogos-obstetras			Encuesta adaptada de una encuesta de médicos mexicanos realizada por el Population Council en 2002 con preguntas de opción múltiple y preguntas abiertas		Conferencia?	Extranjera, México (Gaceta Médica de México)	Q4	Inglés	X	X						X	X		X	X
	Shalom	Knowledge and attitudes of tuberculosis management in San Juan de Lurigancho district of Lima, Peru.	https://pubmed.ncbi.nlm.nih.gov/20009280/	Kiefer EM (2009)	Original	Transversal	Lima, distrito de San Juan de Lurigancho	Profesionales de la salud (profesionales, médicos y enfermeras, trabajadores de salud comunitarios)	73 (11 profesionales (5 médicos y 6 enfermeras) y 62 no profesionales, incluidos técnicos sanitarios (43), trabajadores sociales comunitarios (8) y estudiantes (11))	< 30_25(33.3) 31-40_14 (19.2) 41-50_23 (31.5) > 50_11 (15.0)	58 (79.5)					Encuesta transversal en español sobre TB, basado en las directrices elaboradas por el Ministerio de Sanidad, la Estrategia Sanitaria Nacional de Prevención y Control de la Tuberculosis (ESNPC) y encuestas aplicadas anteriormente a profesionales sanitarios de países en desarrollo.		hospitales (1), centros comunitarios de salud (17) y puestos de salud (12)	Extranjera, (Italia) The Journal of Infection in Developing Countries		Inglés		X					X	X
	Shalom	Clinical research training of Peruvian neurologists: a baseline assessment.	https://pubmed.ncbi.nlm.nih.gov/21577342/	Navarro-Chumbes GC (2010)	Original	Transversal	Lima, Arequipa	neurologos	48	31–40 22 (45,8) 41–50 13 (27,1) 51–60 11 (22,9) mayores de 60 2 (4.2)			Neurologia		sí	Cuestionario creado para el estudio (level of training received in research methodology, importance of increasing research capacity in Peru; existing barriers and potential solutions regarding research in neurology, priorities for training and infrastructure improvements for neurological research, priority topics for research in neurology, and best methods for providing training in research metho…	investigación clínica	Institute of Neurological Sciences, Ministry of Health, E. Rebagliati EsSalud Hospital, Air Force Hospital, Stella Maris Private Hospital, and a private doctor's office	Extranjera, Suiza, neurology international	Q3	Inglés
	Shalom	[Knowledge of epidemiological risk indicators used in clinical trials among medical students in advanced years and medical residents].	https://pubmed.ncbi.nlm.nih.gov/22858768/	Zea-Vera A (2012)	Original	Transversal	Perú	alumons de penultimo, ultimo año y residentes	252, 182 estudiantes de los dos últimos años de medicina y 70 residentes	Alumno de último año 23 (1) Residente 1.er año 28 (6) Residente 2.do año 29 (5) Residente 3.er año 30 (5)	140(56)		Pediatría, Medicina, Cirugía General y Ginecología-Obstetricia	Alumno de último año 102 (40) Residente 1.er año 30 (12) Residente 2.do año 27 (11) Residente 3.er año 13 (5)		Cuestionario creado para el estudio (capacidad de reconocer indicadores de riesgo. Cada pregunta mostró un enunciado que presentaba el resultado de un ensayo clínico y se pidió reconocer qué tipo de indicador había sido utilizado)	Investigación, epidemiología	hospital, universidad	Peruana, Revista Peruana de Medicina Experimental y Salud Publica	Q3	Español
	Shalom	[Access, use and preferences of Information and Communication Technologies by physicians in a general hospital in Peru].	https://pubmed.ncbi.nlm.nih.gov/26338389/	Vásquez-Silva L (2015)	Original breve	Transversal, descriptivo	Lima	residentes y especialistas	211	25-29 65 (31) 30-34 43 (20) 35-39 34 (16) 40-44 25 (12) 45-49 15 (7) mayor de 50 29 (14)	86 (41)	Provincia 82 (39) Lima 129 (61)	Medicina 125 (59) Pediatría 30 (14) Cirugía 28 (13) Ginecología 28 (13)			Encuesta modificada aplicada por Veloz-Martínez et al.		Hospital Cayetano Heredia	Peruana (Revista Peruana de Medicina de Experimental y Salud Publica)	Q3	Español															x
	Shalom	Attitudes, perceptions and awareness concerning quaternary prevention among family doctors working in the Social Security System, Peru: a cross-sectional descriptive study.	https://pubmed.ncbi.nlm.nih.gov/27144838/	Cuba-Fuentes MS (2016)	Original	Transversal	Lima	Médicos de familia	40	29-35(17), 36-40(12), 41 A MÁS(11)	21(52.5)	Sector público Seguro Social				Cuestionario elaborado para el estudio		EsSalud, Seguro Social	Extranjera, Chilena, MedWave	Q4	Español					x?						x	x
	Shalom	A Global Assessment of Access to and Use of Medical Information: The State of Evidence-Based Surgery.	https://pubmed.ncbi.nlm.nih.gov/28849256/	Lagrone LN (2018)	Original	Transversal	Perú	Cirujanos	307							Encuesta que examinó el acceso, el uso y la percepción de la literatura médica.
	Shalom	Effect of low-cost interventions on the retention of knowledge and skills following Helping Babies Breathe training.	https://pubmed.ncbi.nlm.nih.gov/29687893/	Cordova E (2018)	Original	Prospectivo	Cajamarca	Médicos 20 (33%), obstetras y enfermeras que atiendan partos	60	32.2 ± 4.4	9 (45)					Cuestionarios validados de opción múltiple sobre conocimientos y exámenes clínicos objetivos y estructurados	Ginecología-obstetricia		Extranjera, The International Journal of Gynecology & Obstetrics		Inglés		Knowledge test, % correct 79.4 / OSCE A, B NA									Knowledge test, % correct 79.4 / OSCE A, B NA
	Shalom	Self-perceived competence in early diagnosis of cervical cancer among recently graduated physicians from Lima, Peru.	https://pubmed.ncbi.nlm.nih.gov/30208095/	Zafra-Tanaka JH (2019)	Original	Transversal	Lima	Médicos recién graduados	432	22 a 24 años 144 (34,3) 25 a 26 años 154 (36,7) 27 a 42 años 122 (29,1)	243 (56,3)	USMP 342 119 (34,8%) UNMSM 147 68 (46,3%) URP 177 63 (35,6%) UCSur 150 56 (37,3%) UPSJB 250 46 (18,4%) UNFV 105 39 (37,1%) UPCH 120 24 (20,0%) UPC 77 13 (16,9%) Total 1368 428 (31,3%) Universidad Público 111 (25,7) Privado 321 (74,3)				Encuesta autopercibida ad hoc con características sociodemográficas y competencias autopercibidas para realizar exámenes de diagnóstico de cáncer de cuello uterino (PAP, IVAA y VILI). .	Ginecología-obstetricia	VI Convención Nacional SERUMS	Extranjera, Estados Unidos, PLoS ONE	Q1	Inglés		67 (86,2%) se percibieron adecuadamente competentes para realizar PAP, 257 (60,5%) para realizar IVAA y 247 (58,1%) para realizar VILI									67 (86,2%) se percibieron adecuadamente competentes para realizar PAP, 257 (60,5%) para realizar IVAA y 247 (58,1%) para realizar VILI	67 (86,2%) se percibieron adecuadamente competentes para realizar PAP, 257 (60,5%) para realizar IVAA y 247 (58,1%) para realizar VILI
	Shalom	Physicians' views of periodic abstinence methods: a study in four countries.	https://pubmed.ncbi.nlm.nih.gov/3176094/	Snowden R (1988)	Original	Transversal	Perú	médicos	375	no encontre el texto completo xd
	Shalom	Self-perceived competencies in the diagnosis and treatment of mental health disorders among general practitioners in Lima, Peru.	https://pubmed.ncbi.nlm.nih.gov/31842855/	Zafra-Tanaka JH (2019)	Original	Transversal	Lima	Médicos generales	434	Edad (años) ( n = 422) 22 a 25 222 (52,6) 26 73 (17,3) 27 a 42 127 (30,1)	246 (56,7)	USMP 119 (27,4) UNMSM 69 (15,9) URP 64 (14,8) UCSur 56 (12,9) UPSJB 47 (10,8) UNFV 42 (9,7) UPCH 24 (5,5) UPC 13 (3,0)				Encuesta ad hoc elaborada para el estudio con cuatro apartados: 1) datos sociodemográficos, 2) autopercepción de competencias en salud mental, 3) autopercepción de competencias en medicina general y 4) autopercepción de competencias en atención obstétrica. Para este estudio, utilizamos datos de las dos primeras secciones		VI Convención Nacional SERUMS	Extranjera, (Reino Unido) BMC Medical Education	Q1	Inglés	X						X	X
	Shalom	Self-perception of competences in clinical practice among recently graduated physicians from Lima, Peru.	https://pubmed.ncbi.nlm.nih.gov/33251350/	Nieto-Gutierrez W (2020)	Original	Transversal	Lima	Médicos recién graduados	425	Edad (n = 413) 22–25 años_227 (54,9) 26 años_68 (16,5) Más de 26 años_118 (28,6)	237 (55,8)	USMP_116 (27,3) UPCH_21 (4,9) UPC_12 (27,3) UNFV_34 (27,3) UNMSM_63 (27,3) URP_55 (12,9) UPSJB_40 (9,4) UCSUR_49 (11,5) Otros_35 (8,2)			Público_112 (26,4) Privado_312 (73,6)	Cuestionario con base en las dimensiones del Proyecto Tuning adaptado para América Latina		VI Convención Nacional SERUMS	Extranjera, (Holanda) Heliyon	Q1	Inglés	X	X (La 10 de Tunning puede contar?)	X	X	X	X	X	X		X		X			X	X	X
	Shalom	Positive Impact of Professionalism on the Perception of Global Well-Being: A Study in Healthcare Professionals Starting Their First Working Experience in Peruvian Rural Areas.	https://pubmed.ncbi.nlm.nih.gov/33425834/	Lopez-Morales H (2020)	Original	Transversal	Arequipa	médicos pre-serumistas	230 profesionales eran médicos y 67 enfermeros.	26 media (22 a 39 años)						La percepción global de bienestar se midió mediante una versión en español de la Escala de Satisfacción con la Vida (SWLS El estado de salud general se midió con el Cuestionario de Salud General (GHQ-28). El GHQ-28 mide la salud mental del individuo al detectar problemas emergentes recientes La empatía se midió con la versión profesional de la salud de la Escala de Empatía de Jefferson (JSE-HP). …								x	x	X profesionalidad: empatía, colaboración interprofesional y aprendizaje												x		x
	Shalom	Support Systems and Limitations in Therapeutic Abortion Care by the Gynecologist-Obstetrician of Public Hospitals in Peru.	https://pubmed.ncbi.nlm.nih.gov/35820422/	Matzumura J (2022)	Original	Transversal, descriptivo	Lima y 8 regiones	especialistas	160	46,8 (±12)	51 (31.9%)		ginecólogos-obstetras						Extranjera, Brasil - Revista Brasileira de Ginecologia e Obstetricia	Q3	Inglés
	Shalom	Self-reported perceptions and knowledge of telemedicine in medical students and professionals who enrolled in an online course in Peru.	https://pubmed.ncbi.nlm.nih.gov/36737732/	García-Gutierrez FM	Original	Transversal	Perú	estudiantes de medicina y médicos	118 estudiantes de medicina y 43 médicos	33,1 años	Según menos o mayor igual a 50% correcto 9 (45,0) 11 (55,0)					Cuestionario autoreportado sobre conocimiento, utilidad, desventajas y seguridad de la telemedicina entre estudiantes y profesionales de medicina.		Curso de telemedicina organizado por SOCIMEP	Extranjera, (Reino Unido) BMC Medical Education	Q2	Inglés	X														X
	Shalom	Prescribing habits of Peruvian physicians and factors influencing them.	https://pubmed.ncbi.nlm.nih.gov/8605524/	Zárate-Cardenas E (1995)	Original	Transversal	Lima, Chimbote	Médicos recién graduados	493							Cuestionario creado para el estudio
	Shalom	Factors influencing physicians' prescribing behaviour in the treatment of childhood diarrhoea: knowledge may not be the clue.	https://pubmed.ncbi.nlm.nih.gov/8737432/	Paredes P (1996)

## Sheet: DATOS_FINAL
		LINK	Primer Apellido e iniciales del nombre (AÑO DE PUBLICACIÓN)							SEXO												ACGME						MINSA
			Autor (año)	Tipo de artículo (original, carta al editor, etc)	Diseño del estudio	Lugar donde se realizó el estudio	Población (Estudiantes, médicos general, especialistas), tamaño de muestra, edad, % mujeres	Tamaño de muestra	Edad	FEMENINO	Universidad/Trabajo (privada, pública)	Tipo de especialidad (médico o quirúrgica) o solo poner qué especialidad	Año de residencia	Financiamiento	Método de evaluación de competencias	ÁREA (salud mental, infecto)	Ambiente/medio donde se realizó el estudio (hospital, universidad, postas, virtual)	Revista (peruana, extranjera)	Nombre de la revista (para saber después a cual podemos mandar para publicar je)	Quartil (Q1, Q2, Q3, Q4)	Idioma de publicación (Español, Inglés, Otro)	Cuidado del paciente	Conocimiento médico	Aprendizaje basado en la práctica y mejora	Comunicación y habilidades interpersonales	profesionalismo	practica basado en sistemas (administración/gestión en salud)	Realizar la evaluación clinica y establecer plan de trabajo cnosiderando método cientifico, etica y profesionalismo	Realizar tratamiento integral de los problemas y necesidades de salud de baja complejidad, inicial y de alta complejidad	Realiza acciones para la mejor recuperación de la persona con secuelas, participación en la sociedad. (prevención terciaria)	Promover cambios en comportamiento y del entorono, mejoren salud y fomenten el bienestar (promoción)	Intervenciones que disminuyen riesgos y daños que afectan a la salud (prev primaria)	Ejercer su profesión en concordancia con el sistema de salud	Participar en formación de estudiantes y fortalecimiento de recurso humano (docencia)	Generar nuevo conocimiento que contribuya en solución de problemas (investigación)	Aplica tecnología e innovación	Etica y profesionalismo	Comunicación	Liderazgo	trabajo en equipo	KNOWLEDGE
1	Knowledge on fibromyalgia among general practitioners, from Chiclayo-Peru, 2016.	https://pubmed.ncbi.nlm.nih.gov/27742549/	Acuña Ortiz FA (2016)	Original	Transversal analitico	Chiclayo	Médicos generales	145		0.371	Centro de Salud(minsa-essalud)			No indica	Encuesta de opción múltiple creada por los autores en base a revisión bibliográfica y los criterios de fibromialgia ACR 1990 para evaluar tópicos en diagnóstico y tratamiento	Educación Médica-Reumatología		Extranjera (España)		Q3	Español, inglés		X					X	X
2	Attitudes and knowledge about obstructive sleep apnea among Latin American primary care physicians.	https://pubmed.ncbi.nlm.nih.gov/23973417/	Cherrez Ojeda I (2013)	Original	Transversal analítico	Perú	Medicos de atención primaria	93			Encuesta en un Congreso Médico			No indica	Cuestionario OSAKA para medir los conocimientos y actitudes sobre la apnea obstructiva del sueño	Educación Médica-Neumo	Congreso	Extranjera (Países Bajos)		Q1	Inglés	?	X					X	X
3	Patient-physician relationship in the management of asthma: Multicentric approach in Latin America.	https://pubmed.ncbi.nlm.nih.gov/27042878/	Cherrez Ojeda I (2016)	Original	Transversal analítico	Lima	Médicos	52						No indica	versión en español de una encuesta desarrollada previamente por un panel de expertos de la Sociedad Italiana de Medicina Respiratoria para evaluar comunicación con pacientes con asma	Educación Médica	congresos de alergia	Extranjera (Estados Unidos)		Q2	Inglés				X													X
4	Evaluation of health-care providers' knowledge of childhood tuberculosis in Lima, Peru.	https://pubmed.ncbi.nlm.nih.gov/25161060/	Chiang SS (2014)	Original	Transversal analítico	Lima	Médicos generales	103						Centro David Rockefeller para Estudios Latinoamericanos de la Universidad de Harvard y la Fundación de la Familia Potts	instrumento creado para evaluar el conocimiento de los proveedores sobre cinco dimensiones de la TB infantil: (1) transmisión, (2) presentación clínica, (3) diagnóstico, (4) prevención y (5) tratamiento	Educación Médica-Neumo		Extranjera (Reino Unido)		Q3	Inglés		X					X	X
5	Examen nacional de medicina en Perú 2008-2009: análisis y sostenibilidad de los resultados	Examen nacional de medicina en Perú 2008-2009: análisis y sostenibilidad de los resultados	Cieza Zevallos JA (2010)	Original	Transversal analítico	Perú	Estudiantes	23 Facultades						No indica	ENAM (2008-2009)			Peruana		No	Español		X					?	X					?							conocimiento
6	Effect of low-cost interventions on the retention of knowledge and skills following Helping Babies Breathe training.	https://pubmed.ncbi.nlm.nih.gov/28849256/	Cordova E (2018)	Original	Longitudinal	Cajamarca	Médicos 20 (33%)	20 fueron medicos de 60	32.2 ± 4.4	0.45				si	Cuestionarios validados de opción múltiple sobre conocimientos y exámenes clínicos objetivos y estructurados (OSCEs)—OSCE A and OSCE B— developed by the American Academy of Pediatrics	Ginecología-obstetricia	hospitalario	Extranjera, The International Journal of Gynecology & Obstetrics			Inglés		Knowledge test, % correct 79.4 / OSCE A, B NA	X					X
7		http://www.scielo.org.pe/scielo.php?pid=S1022-51292014000100004&script=sci_arttext&tlng=pt	Correa-Carhuachin KV (2014)	Original	Transversal analítico	Chiclayo y La Victoria	Médicos generales	60	35+/- 8,3 años	0.35				Autofinanciado	Instrumento validado por los autores para medir conocimientos en hígado graso no alcohólico	Educación médica-Gastro	postas de salud, centros de salud, consultorios particulares y un hospital nivel II.1	Peruana		Q4	Español		X					X	X
	Attitudes, perceptions and awareness concerning quaternary prevention among family doctors working in the Social Security System, Peru: a cross-sectional descriptive study.	https://pubmed.ncbi.nlm.nih.gov/27144838/	Cuba-Fuentes MS (2016)	original breve	Transversal	Lima	Médicos de familia	40	de 29 a más	52.5	Sector público Seguro Social	medicina de familia y comunitaria		auto	Cuestionario elaborado para el estudio		EsSalud, Seguro Social	Extranjera, Chilena, MedWave		Q4	Español, Inglés		X
		https://pubmed.ncbi.nlm.nih.gov/8737432/	Diaz-Plasencia JA (2016)	Original	Transversal analítico	Trujillo,	Médicos residentes	93	media de 32,1 años (rango: 24-39 años)	0.3763	Hospital-Intituto regional	Medica y Quirurgica	1re-2do	No indica	escala Likert ara evaluar la percepción de los residentes sobre su aprendizaje y valor de las actividades educativas en la adquisición de las competencias ACGME	Educación médica	Hospital-Intituto regional	Extranjera (España)			Español	X	X	X	X	X	X	X	X				X				X	X		X
1	Knowledge level of medical students and physicians about rare diseases in Lima, Peru.	https://pubmed.ncbi.nlm.nih.gov/36457581/	Flores A (2022)	Original	Transversal analítico	Lima	Médicos generales y especialistas	382		0.534	Universidad-Centro de trabajo	Médicos residentes y MD sin especialidad, Medicina interna y otras especialidades médicas, Otras especialidades quirúrgicas, cirujanos generales, Pediatría y neonatología, Otros		Autofinanciado	encuesta validada por los autores para medir nivel de conocimiento en enfermedades raras	Educación Médica	encuesta virtual	Extranjera (Japón)		Q3	Inglés		X					X	X												TODO ES DICOTOMICO
2	A Global Assessment of Access to and Use of Medical Information: The State of Evidence-Based Surgery.	https://pubmed.ncbi.nlm.nih.gov/28849256/	LaGrone 2018	Original	transversal	the USA, Ghana, Peru, and Thailand	estudiantes y medicos										Data from Peru were collected via paper survey distribution at the 2016 Peruvian General Surgery Society national conference.
3	Positive Impact of Professionalism on the Perception of Global Well-Being: A Study in Healthcare Professionals Starting Their First Working Experience in Peruvian Rural Areas.	https://pubmed.ncbi.nlm.nih.gov/33425834/	Lopez-Morales H (2020)	Original	longitudinal	Arequipa	médicos generales	230 medicos				medico general		si	La percepción global de bienestar se midió mediante una versión en español de la Escala de Satisfacción con la Vida (SWLS El estado de salud general se midió con el Cuestionario de Salud General (GHQ-28). El GHQ-28 mide la salud mental del individuo al detectar problemas emergentes recientes La empatía se midió con la versión profesional de la salud de la Escala de Empatía de Jefferson (JSE-HP). …			Extranjera, Suiza, frontiers in public health		Q1	ingles				x	X profesionalidad: empatía, colaboración interprofesional y aprendizaje												x		x	NO reporta por separado
4	Support Systems and Limitations in Therapeutic Abortion Care by the Gynecologist-Obstetrician of Public Hospitals in Peru.	https://pubmed.ncbi.nlm.nih.gov/35820422/	Matzumura J (2022)	Original	Transversal, descriptivo	Lima y 8 regiones	especialistas	160	46,8 (±12)	51 (31.9%)		ginecólogos-obstetras						Extranjera, Brasil - Revista Brasileira de Ginecologia e Obstetricia		Q3	Inglés																				NO EVALÚA COMPETENCIAS
5	Self-perceived competencies on evidence-based medicine in medical students and physicians registered in a virtual course: a cross-sectional study.	https://pubmed.ncbi.nlm.nih.gov/34919030/	Milton A. Romero-Robles (2021)	Original	transversal analítico	Virtual	Estudiantes y medicos	Total estudiantes= 915 (81,0), total medicos= 556	estudiantes=23% [ 21–25 ], médicos 30%	F:722 (63,9)ESTUDIANTES, MEDICOS 303 (45,7)	Virtual	-	-	Autofinanciado?	Cuestionario	Educación Médica-Reumatología	Virtualmente																								NO REPORTA DATOS SOLO DE PERÚ
6	Clinical research training of Peruvian neurologists: a baseline assessment.	https://pubmed.ncbi.nlm.nih.gov/21577342/	Navarro-Chumbes GC (2010)	Original	Transversal	Lima, Arequipa	neurologos	48	31–40 22 (45,8) 41–50 13 (27,1) 51–60 11 (22,9) mayores de 60 2 (4.2)			Neurologia		sí	Cuestionario creado para el estudio (level of training received in research methodology, importance of increasing research capacity in Peru; existing barriers and potential solutions regarding research in neurology, priorities for training and infrastructure improvements for neurological research, priority topics for research in neurology, and best methods for providing training in research metho…	investigación clínica	Institute of Neurological Sciences, Ministry of Health, E. Rebagliati EsSalud Hospital, Air Force Hospital, Stella Maris Private Hospital, and a private doctor's office	Extranjera, Suiza, neurology international		Q3	Inglés																				Navarro, no evalua comp
7	Prescribing habits of Peruvian physicians and factors influencing them.	https://pubmed.ncbi.nlm.nih.gov/8605524/	Zárate-Cardenas E (1995)	Original	Transversal	Lima, Chimbote	Médicos recién graduados	800				general	no dice	no dice				Bulletin of the Pan American Health Organization (PAHO) .			ingles	x	x						x												NO SE SABE SI HA SIDO REVISIÓN POR PARES O NO
9	Self-reported perceptions and knowledge of telemedicine in medical students and professionals who enrolled in an online course in Peru.	https://pubmed.ncbi.nlm.nih.gov/36737732/	García-Gutierrez FM	Original	Transversal	Perú	médicos	43	33.1 (24.1 to 42.1)	20 (46.5)					Cuestionario autoreportado sobre conocimiento, utilidad, desventajas y seguridad de la telemedicina entre estudiantes y profesionales de medicina.		Curso de telemedicina organizado por SOCIMEP	Extranjera, (Reino Unido) BMC Medical Education		Q2	Inglés		X													X					no se consideraron med students porque no los divide por año
11	A Global Assessment of Access to and Use of Medical Information: The State of Evidence-Based Surgery.	https://pubmed.ncbi.nlm.nih.gov/28849256/	Lagrone LN (2018)	Original	Transversal	Perú	Cirujanos	307							Encuesta que examinó el acceso, el uso y la percepción de la literatura médica.																										NO HAY FULL-TEXT
13	Positive Impact of Professionalism on the Perception of Global Well-Being: A Study in Healthcare Professionals Starting Their First Working Experience in Peruvian Rural Areas.	https://pubmed.ncbi.nlm.nih.gov/33425834/	Lopez, 2020	original	longitudinal	Peru	medicos y enfermera que empezaron el SERUMS	230 medicos	26 years (SD = 4), contando enfermeria	195 mujeres en total, contando enfermería		medico general	0	si	con intrumentos validados para medir empatia, colaboración interprofesional,		informative session in Arequipa city organized by GERSA.	frontiers in public health			ingles				x	x											x	x
	Support Systems and Limitations in Therapeutic Abortion Care by the Gynecologist-Obstetrician of Public Hospitals in Peru.	https://pubmed.ncbi.nlm.nih.gov/35820422/	Matzumura, 2022	original	transversal	Lima, Peru	medicos especialistas en G&O	160	46.8 (12)	51		G&O	no dice	no dice	questionarios desarrollados a partir de la bibliografía (validado por expeetos), sobre: e support systems and limitations for the training and performance of therapeutic abortions		hospitalario	Rev Bras Ginecol Obstet			ingles	no, más se enfoca en su opinión y si recibio o no entrenamiento
	Utilización de la Escala de EmpatÃa Médica de Jefferson en Residentes que realizan su especialización en un hospital peruano	Utilización de la Escala de EmpatÃa Médica de Jefferson en Residentes que realizan su especialización en un hospital peruano	Mayo GV (2019)	Original	Transversal analítico	Lima	Médicos residentes	100		0.52	Hospital	Medicina, Cirugía, Ginceología y obtetricia, Pediatría	2003-02-01		cuestionario Escala de Empatía Médica de Jefferson en su versión HP (Health Professionals)		Hospital	Peruana			Español					X											X
15	Examen Nacional de Medicina (ENAM): Análisis de la última década de evaluaciones teóricas en los futuros médicos del Perú	Examen Nacional de Medicina (ENAM): Análisis de la última década de evaluaciones teóricas en los futuros médicos del Perú	Mendoza-Chuctaya G (2021)	Original	Transversal analítico	Perú	Médicos recién egresados	30750						Autofinanciado	ENAM 2009-2019			Peruana		No	Español		X					?	X					?							conocimiento
18	Clinical research training of Peruvian neurologists: a baseline assessment.	https://pubmed.ncbi.nlm.nih.gov/21577342/	Navarro, 2010	original breve	transversal	Lima y Arequipa, Peru	medicos neurologos	48	31 en adelante	11		neurología	no dice	no dice	encuesta y entrevista		?	Neurology International			ingles						?								x
19	Self-perception of competences in clinical practice among recently graduated physicians from Lima, Peru.	https://pubmed.ncbi.nlm.nih.gov/33251350/	Nieto-Gutierrez W (2020)	Original	Transversal	Lima	Médicos recién graduados	425	de 22 a más	0.558	USMP_116 (27,3) UPCH_21 (4,9) UPC_12 (27,3) UNFV_34 (27,3) UNMSM_63 (27,3) URP_55 (12,9) UPSJB_40 (9,4) UCSUR_49 (11,5) Otros_35 (8,2)	medico general		Sociedad Científica Medico Estudiantil Peruana, Perú (SOCIMEP)	Cuestionario con base en las dimensiones del Proyecto Tuning adaptado para América Latina		VI Convención Nacional SERUMS	Extranjera, (Holanda) Heliyon		Q1	Inglés	X		X	X	X	X	X	X				X				X	X			TUNNING
	Legal abortion in Peru: knowledge, attitudes and practices among a group of physician leaders.	https://pubmed.ncbi.nlm.nih.gov/19031684/	Pace L (2006)	Original	Transversal	Perú	médicos	35		0.15	77% sector público	94% ginecólogos-obstetras			Encuesta adaptada de una encuesta de médicos mexicanos realizada por el Population Council en 2002 con preguntas de opción múltiple y preguntas abiertas		Encuesta virtual	Extranjera, México (Gaceta Médica de México)		Q4	Inglés		X						X	X			X
	Factors influencing physicians' prescribing behaviour in the treatment of childhood diarrhoea: knowledge may not be the clue.	https://pubmed.ncbi.nlm.nih.gov/8737432/	Paredes P (1996)	original breve	transversal	Peru	medico	40				pediatria		si	Entrevista			Extranjera, Reino Unido (Social Science & Medicine)		Q1	ingles		X					X	X
20	Competencias del médico residente como educador en una universidad privada del Perú	Competencias del médico residente como educador en una universidad privada del Perú	Riveros-Ruiz J (2020)	Original	Transversal	Lima	Médicos residentes	271	32,3 ± 5,2	0.454		Variada (Medicina Familiar y Comunitaria, Administración en Salud, Cirugía General, Medicina Interna, Anestesiología, Pediatría, Radiología, Ginecología y Obstetricia, Gastroenterología, Cirugía pediátrica, otros)	39,1% a primer año	Autofinanciado	Cuestionario validado "residente como educador"	Educación médica	IV Curso-Taller de Titulación por Tesis	Extranjera (España)		Q3	Español		X											X
21	Self-perceived competencies on evidence-based medicine in medical students and physicians registered in a virtual course: a cross-sectional study.	https://pubmed.ncbi.nlm.nih.gov/34919030/	Romero-Robles MA (2022)	Artículo original	Transversal analítico	Perú	Médicos	663	30 (RIQ: 27-37)	0.457	Virtual			Autofinanciado	instrumento creado para evaluar las competencias autopercibidas en medicina basada en evidencias	Educación Médica	encuesta virtual	Extranjera (Reino Unido)		Q1	Inglés		X
	Physicians' views of periodic abstinence methods: a study in four countries.	https://pubmed.ncbi.nlm.nih.gov/3176094/	Snowden, 1988	original breve	longitudinal	Mauritius, Peru, the Philippines, and Sri Lanka.	medicos proveedores o no metodos AC	105	variable	90		variable?	no dice	0	se hicieron entrevistas primero, y después una encuesta de 30 preguntas diseñada por los autores.		hospitalario	JSTOR			ingles	x	x					?			x	x
	Factors associated with the level of knowledge about palliative care among medical students at a University in lima, Peru	http://revistas.urp.edu.pe/index.php/RFMH/article/view/3768	Tarazona Pedreros DE (2021)	Original	Transversal analítico	Perú	Estudiantes de medicina de septimo año	71			Privada			Autofinanciado	Encuesta Palliative Care Knowledge Test (PCKT) modificado por Ordoñez	Educación médica	Encuesta virtual	Peruana		No	Español, Inglés		X			?			X
22	Percepción de médicos recién egresados sobre las habilidades clínicas adquiridas durante el pregrado en Lima, Perú	Percepción de médicos recién egresados sobre las habilidades clínicas adquiridas durante el pregrado en Lima, Perú	Taype-Rondan (2015)	Carta al editor	Transversal descriptivo	Perú	Médicos recién egresados	268						Autofinanciado	Encuesta sobre percepcion de las habilidades clínicas		I Curso Regional de inducción al Servicio Rural y Urbano Marginal de Salud (SERUMS)	Extranjera (Chile)		Q4	Español	X	X	X	X	X	X	X	X		X	X	X		X		X	X		X
23	Percepción de médicos de una universidad de Lima sobre su capacitación en procedimientos médicos durante el internado	Percepción de médicos de una universidad de Lima sobre su capacitación en procedimientos médicos durante el internado	Taype-Rondan (2016)	Artículo original	Transversal analítico	Perú	Médicos recién egresados	117	de 23 a 30	0.564					Encuesta sobre la percepción sobre la capacitación recibida en procedimientos clínicos, quirúrgicos y gineco- obstétricos durante el internado basada en las competencias médicas recomendadas por la Comisión para la Acreditación de facultades o escuelas de Medicina Humana del Perú, Scottish Deans’ Medical Education Group, Tomorrow's Doctors, Association of American Medical Colleges, el proyecto Tu…		Virtual	Peruana		Q4	Español		X						X
24	Efecto de un entrenamiento corto en habilidades de comunicación con el método CICAA (conectar, identificar, comprender, acordar y ayudar), en médicos …	Efecto de un entrenamiento corto en habilidades de comunicación con el método CICAA (conectar, identificar, comprender, acordar y ayudar), en médicos …	Ticse Aguirre RW (2019)	Original	Intervención educativa	Lima	Médicos residentes	25			Privada	medicina familiar, medicina interna y pediatría	1	Financiado (Fondo de Apoyo a la Investigación, UPCH)	Examen clínico objetivo estructurado (ECOE) usando el método CICAA (conectar, identificar y comprender, acordar y ayudar, que es un modelo utilizado para entrenar y evaluar la comunicación clínica, se fundamenta en el modelo de atención centrado en el paciente)	Educación médica	Universidad	Peruana		No	Español				X													X
25	[Access, use and preferences of Information and Communication Technologies by physicians in a general hospital in Peru].	https://pubmed.ncbi.nlm.nih.gov/26338389/	Vásquez-Silva L (2015)	Original breve	transversal	Lima	residentes y especialistas	211	de 25 a más	41		medicina, pediatria, cirugia, gineco		Autofinanciado	Encuesta modificada aplicada por Veloz-Martínez et al.		Hospital Cayetano Heredia	Peruana (Revista Peruana de Medicina de Experimental y Salud Publica)		Q3	Español						?									X
26	Self-perceived competence in early diagnosis of cervical cancer among recently graduated physicians from Lima, Peru.	https://pubmed.ncbi.nlm.nih.gov/30208095/	Zafra-Tanaka JH (2019)	Original	Transversal	Lima	Médicos recién graduados	432	22 a 42	56.3	USMP 342 119 (34,8%) UNMSM 147 68 (46,3%) URP 177 63 (35,6%) UCSur 150 56 (37,3%) UPSJB 250 46 (18,4%) UNFV 105 39 (37,1%) UPCH 120 24 (20,0%) UPC 77 13 (16,9%) Total 1368 428 (31,3%) Universidad Público 111 (25,7) Privado 321 (74,3)			si	Encuesta autopercibida ad hoc con características sociodemográficas y competencias autopercibidas para realizar exámenes de diagnóstico de cáncer de cuello uterino (PAP, IVAA y VILI). .	Ginecología-obstetricia	VI Convención Nacional SERUMS	Extranjera, Estados Unidos, PLoS ONE		Q1	Inglés	?		67 (86,2%) se percibieron adecuadamente competentes para realizar PAP, 257 (60,5%) para realizar IVAA y 247 (58,1%) para realizar VILI				X				?
27	Self-perceived competencies in the diagnosis and treatment of mental health disorders among general practitioners in Lima, Peru.	https://pubmed.ncbi.nlm.nih.gov/31842855/	Zafra-Tanaka JH (2019)	Original	Transversal	Lima	Médicos generales	434	de 22 a 42	0.567	USMP 119 (27,4) UNMSM 69 (15,9) URP 64 (14,8) UCSur 56 (12,9) UPSJB 47 (10,8) UNFV 42 (9,7) UPCH 24 (5,5) UPC 13 (3,0)				Encuesta ad hoc elaborada para el estudio con cuatro apartados: 1) datos sociodemográficos, 2) autopercepción de competencias en salud mental, 3) autopercepción de competencias en medicina general y 4) autopercepción de competencias en atención obstétrica. Para este estudio, utilizamos datos de las dos primeras secciones		VI Convención Nacional SERUMS	Extranjera, (Reino Unido) BMC Medical Education		Q1	Inglés	X	?					X	X
29	[Knowledge of epidemiological risk indicators used in clinical trials among medical students in advanced years and medical residents].	https://pubmed.ncbi.nlm.nih.gov/21577342/	Zea-Vera A (2012)	Original	Transversal	Lima	alumons de penultimo, ultimo año y residentes	182 estudiantes; 70 residentes, 102 (40%) son internos	22 a 30	0.56		Pediatría, Medicina, Cirugía General y Ginecología-Obstetricia	1.2	Autofinanciado	Cuestionario creado para el estudio (capacidad de reconocer indicadores de riesgo. Cada pregunta mostró un enunciado que presentaba el resultado de un ensayo clínico y se pidió reconocer qué tipo de indicador había sido utilizado)	Investigación, epidemiología	hospital, universidad	Peruana, Revista Peruana de Medicina Experimental y Salud Publica		Q3	Español			X											X
					Candidatos a ser excluidos
					No se llegó a un consenso
					Es muy antiguo
					SE ELIMINARON
							1	2
			Flujograma de PRISMA				Shalom
			Resultados		Tablas		Shalom	Mafer
			Discusión				Cristhian	Edson
			Presentación				Edson

## Sheet: OFICIAL
	Supplementary material 3: Complete Database
Identificación del articulo				Caracteristicas generales											ACGME						MINSA
	Link	Titulo	Autor (año)	Tipo de artículo	Diseño	Lugar donde se realizó el estudio	Población	Tamaño de muestra	Financiamiento	Método de evaluación de competencias	Lugar donde fue realizado el estudio	Revista (peruana, extranjera)	Quartil	Idioma	Cuidado del paciente	Conocimiento médico	Aprendizaje basado en la práctica y mejora	Comunicación y habilidades interpersonales	profesionalismo	practica basado en sistemas (administración/gestión en salud)	Realizar la evaluación clinica y establecer plan de trabajo cnosiderando método cientifico, etica y profesionalismo	Realizar tratamiento integral de los problemas y necesidades de salud de baja complejidad, inicial y de alta complejidad	Realiza acciones para la mejor recuperación de la persona con secuelas, participación en la sociedad. (prevención terciaria)	Promover cambios en comportamiento y del entorono, mejoren salud y fomenten el bienestar (promoción)	Intervenciones que disminuyen riesgos y daños que afectan a la salud (prev primaria)	Ejercer su profesión en concordancia con el sistema de salud	Participar en formación de estudiantes y fortalecimiento de recurso humano (docencia)	Generar nuevo conocimiento que contribuya en solución de problemas (investigación)	Aplica tecnología e innovación	Etica y profesionalismo	Comunicación	Liderazgo	trabajo en equipo
1	Knowledge on fibromyalgia among general practitioners, from Chiclayo-Peru, 2016	Knowledge on fibromyalgia among general practitioners, from Chiclayo-Peru, 2016	Acuña Ortiz FA (2016)	Original	Transversal descriptivo	Lambayeque	Médicos generales	145	No refiere	Encuesta de opción múltiple creada por los autores en base a revisión bibliográfica y los criterios de fibromialgia American College of Rheumatology (ACR) - 1990 para evaluar tópicos en diagnóstico y tratamiento	Hospital	Extranjera	Q3	Español, inglés		X					X	X
2	Conocimientos, actitudes y prácticas sobre depresión mayor en médicos residentes de un hospital de tercer nivel de atención en Lima, Perú	Conocimientos, actitudes y prácticas sobre depresión mayor en médicos residentes de un hospital de tercer nivel de atención en Lima, Perú	Agreda-Carrillo ER (2017)	Original	Transversal descriptivo	Lima	Residentes	113	autofinanciado	Cuestionario sobre conocimientos acerca de depresión validado por Leonardo et al y otra parte realizada por los autores en base a la bibliografía	Hospital	Peruana	no tiene Q EN SCOPUS	Español		X					X	X
3	Un programa de capacitación previo al inicio de la práctica profesional de médicos peruanos mejora sus conocimientos sobre atención de parto y partograma	Un programa de capacitación previo al inicio de la práctica profesional de médicos peruanos mejora sus conocimientos sobre atención de parto y partograma	Aparicio PonceI JR (2011)	Original	Intervención	Lima	Internos	72	autofinanciado	Cuestionario elaborado por los autores	Hospital	Extranjera	no tiene Q EN SCOPUS	Español		X					X
4	Factores asociados a la calificación del Examen Nacional de Medicina 2012 en internos de la UNMSM	Factores asociados a la calificación del Examen Nacional de Medicina 2012 en internos de la UNMSM	Arenas-Significación F (2014)	Original	Transversal analítico	Lima	Internos	146	Autofinanciado	ENAM	ENAM	Peruana	no tiene Q EN SCOPUS	Español, Inglés		X					X	X
5	http://www.scielo.org.pe/scielo.php?script=sci_arttext&pid=S2227-47312021000500004&lang=es	Factores asociados a la percepción de competencias gerenciales en médicos peruanos recién egresados	Bustamante-García M (2021)	Original	Transversal analítico	No refiere	Médicos generales	289	Autofinanciado	Cuestionario “How Dutch medical specialists perceive the competencies and training needs of medical residents in healthcare management”	Encuesta virtual	Peruana	Q4	Español						X						X
6	http://www.scielo.org.pe/scielo.php?script=sci_arttext&pid=S1018-130X2007000200004&lang=es	Conocimientos, actitudes y prácticas de la medicina basada en evidencias en médicos asistentes y residentes en dos hospitales de Lima-Perú	Canelo Aybar CG (2007)	Original	Transversal analítico	Lima	Residentes y especialistas	62	No refiere	Encuesta elaborada por los autores en base a estudios previos	Hospital	Peruana	no tiene Q EN SCOPUS	Español		X
7	https://www.scopus.com/inward/record.uri?eid=2-s2.0-85123439912&doi=10.3389%2ffneur.2021.786448&partnerID=40&md5=c918a06ec49e95077524b2053f4bb61e	Knowledge and Attitudes for the Management of Behavioral Variant of Frontotemporal Dementia	Castro-Suarez S (2022)	Original	Transversal descriptivo	No refiere	Residentes y especialistas	145	Instituto Nacional de Ciencias Neurológicas, la Asociación de Alzheimer, la Rainwater Foundation y el Global Brain Health Institute	Encuesta elaborada por los autores en base a los criterios clínicos y diagnósticos de la variante conductual de la demencia frontotemporal (vcDFT)	Encuesta virtual	Extranjera	Q1	Inglés		X					X	X
8	Attitudes and knowledge about obstructive sleep apnea among Latin American primary care physicians	Attitudes and knowledge about obstructive sleep apnea among Latin American primary care physicians	Cherrez Ojeda I (2013)	Original	Transversal analítico	No refiere	Residentes y especialistas	93	No refiere	Cuestionario OSAKA para medir los conocimientos y actitudes sobre la apnea obstructiva del sueño	Congresos u otros eventos científico-académicos	Extranjera	Q1	Inglés		X					X	X
9	Patient-physician relationship in the management of asthma: Multicentric approach in Latin America	Patient-physician relationship in the management of asthma: Multicentric approach in Latin America	Cherrez Ojeda I (2016)	Original	Transversal descriptivo	Lima	Médicos (en general)	52	No refiere	Encuesta desarrollada previamente por un panel de expertos de la Sociedad Italiana de Medicina Respiratoria para evaluar comunicación con pacientes con asma (versión en español)	Congresos u otros eventos científico-académicos	Extranjera	Q2	Inglés	X			X				X									X
10	Evaluation of health-care providers' knowledge of childhood tuberculosis in Lima, Peru	Evaluation of health-care providers' knowledge of childhood tuberculosis in Lima, Peru	Chiang SS (2015)	Original	Transversal descriptivo	Lima	Médicos generales	103	Centro David Rockefeller para Estudios Latinoamericanos de la Universidad de Harvard y la Fundación de la Familia Potts	Instrumento creado para evaluar el conocimiento de los proveedores sobre cinco dimensiones de la TB infantil: (1) transmisión, (2) presentación clínica, (3) diagnóstico, (4) prevención y (5) tratamiento	Centros de salud	Extranjera	Q3	Inglés		X					X	X
11	Examen nacional de medicina en Perú 2008-2009: análisis y sostenibilidad de los resultados	Examen nacional de medicina en Perú 2008-2009: análisis y sostenibilidad de los resultados	Cieza Zevallos JA (2010)	Original	Transversal analítico	Perú	Internos	23*	No refiere	ENAM	ENAM	Peruana	no tiene Q EN SCOPUS	Español		X					X	X
12	Nivel de conocimientos de higiene de manos en enfermeras y médicos de tres hospitales nacionales del seguro social de salud, 2018	Nivel de conocimientos de higiene de manos en enfermeras y médicos de tres hospitales nacionales del seguro social de salud, 2018.	Condor-Rojas Y (2020)	Original	Transversal analítico	Lima	Médicos (en general)	196	EsSalud	Encuesta basada en la Organización Mundial de la Salud respecto al conocimiento en lavado de manos	Hospital	Peruana	Q4	Español		X									X
13	Effect of low-cost interventions on the retention of knowledge and skills following Helping Babies Breathe training	Effect of low-cost interventions on the retention of knowledge and skills following Helping Babies Breathe training	Cordova E (2018)	Original	Intervención	Cajamarca	Médicos (en general)	20	Fred Lovejoy Research and Education Grant of the Boston Combined Residency Program	Cuestionarios validados de opción múltiple sobre conocimientos y exámenes clínicos objetivos y estructurados (OSCEs)—OSCE A and OSCE B— developed by the American Academy of Pediatrics	Hospital	Extranjera	Q1	Inglés		X	X					X
14	Conocimiento sobre hígado graso no alcohólico en médicos generales de dos distritos de Chiclayo, Perú, durante el 2012	Conocimiento sobre hígado graso no alcohólico en médicos generales de dos distritos de Chiclayo, Perú, durante el 2012	Correa-Carhuachin KV (2014)	Original	Transversal descriptivo	Lambayeque	Médicos generales	60	Autofinanciado	Instrumento validado por los autores para medir conocimientos en hígado graso no alcohólico	Centros de salud	Peruana	Q4	Español		X					X	X
15	Validación de un instrumento para medir el nivel de conocimiento sobre hígado graso no alcohólico en médicos generales | Semantic Scholar	Validación de un instrumento para medir el nivel de conocimiento sobre hígado graso no alcohólico en médicos generales	Correa-Carhuachin V (2011)	Original	Transversal descriptivo	Lima	Médicos generales	15	No refiere	Cuestionario elaborado por los autores	Centros de salud	Peruana	Q4	Español		X					X	X
16	Attitudes, perceptions and awareness concerning quaternary prevention among family doctors working in the Social Security System, Peru: a cross-sectional descriptive study	Attitudes, perceptions and awareness concerning quaternary prevention among family doctors working in the Social Security System, Peru: a cross-sectional descriptive study	Cuba-Fuentes MS (2016)	Original	Transversal descriptivo	Lima	Especialistas	40	Autofinanciado	Cuestionario elaborado por los autores	No especificado	Extranjera	Q4	Español, Inglés		X
17	https://www.scopus.com/inward/record.uri?eid=2-s2.0-85051440623&doi=10.4067%2fs0717-92272018000200077&partnerID=40&md5=523fde30421351b5f55e59e409894f59	Knowledge level of fronto-temporal dementia in a sample of physicians that regularly assessing patients with dementia in Lima-Peru	Custodio N (2018)	Original	Transversal descriptivo	Lima	Médicos generales y especialistas	201	Autofinanciado	Encuesta basada en un estudio previo	Congresos u otros eventos científico-académicos	Extranjera	Q4	Español		X					X
18	Knowledge level of medical students and physicians about rare diseases in Lima, Peru	Knowledge level of medical students and physicians about rare diseases in Lima, Peru	Flores A (2022)	Original	Transversal analítico	Lima	Médicos generales y especialistas	382	Autofinanciado	Encuesta validada por los autores para medir nivel de conocimiento en enfermedades raras	Universidad	Extranjera	Q3	Inglés		X					X	X
19	El desempeño académico previo como predictor del examen nacional de medicina: un estudio transversal en Perú	El desempeño académico previo como predictor del examen nacional de medicina: un estudio transversal en Perú	Flores-Cohaila J (2022)	Original	Transversal analítico	Peru	Internos	46	No refiere	ENAM	ENAM	Extranjera	no tiene Q EN SCOPUS	Español		X					X	X
20	CORRELACIÓN Y CONCORDANCIA ENTRE EL EXAMEN NACIONAL DE MEDICINA Y EL PROMEDIO PONDERADO UNIVERSITARIO: ANÁLISIS DE LA EXPERIENCIA PERUANA EN EL PERIODO 2007 - 2009	Correlación y concordancia entre el examen nacional de medicina y el promedio ponderado universitario: análisis de la experiencia peruana en el periodo 2007 - 2009	Huamani C (2011)	Original	Transversal analítico	Peru	Internos	6556	Autofinanciado	ENAM	ENAM	Peruana	Q3	Español		X					X	X
21	Empathy in medical students of a private university in Lima, Peru: A descriptive study	Empathy in medical students of a private university in Lima, Peru: A descriptive study	Málaga G (2020)	Original	Transversal descriptivo	Lima	Internos	63	Autofinanciado	The Jefferson Medical Empathy Scale	Universidad	Peruana	Q4	Inglés				X	X											X	X
22	Utilización de la Escala de Empatia Médica de Jefferson en Residentes que realizan su especialización en un hospital peruano	Utilización de la Escala de EmpatÃa Médica de Jefferson en Residentes que realizan su especialización en un hospital peruano	Mayo GV (2019)	Original	Transversal descriptivo	Lima	Residentes	100	No refiere	Cuestionario Escala de Empatía Médica de Jefferson en su versión HP (Health Professionals)	Hospital	Peruana	no tiene Q EN SCOPUS	Español				X	X											X
23	https://www.elsevier.es/es-revista-educacion-medica-71-articulo-examen-nacional-medicina-del-peru-S1575181318302936	Examen Nacional de Medicina del Perú: análisis y variación de resultados en una escuela de Medicina. 2008-2015	Mendoza-Chuctaya G (2018)	Original	Transversal descriptivo	Cusco	Internos	377	No refiere	ENAM	ENAM	Extranjera	Q3	Español		X					X	X
24	Diferencias en la nota del ENAM y el promedio ponderado universitario en postulantes al servicio rural peruano, 2008-2015	Diferencias en la nota del ENAM y el promedio ponderado universitario en postulantes al servicio rural peruano, 2008-2015	Mendoza-Chuctaya G (2019)	Original	Transversal analítico	Perú	Internos	21296	Sociedad Científica Medico Estudiantil Peruana, Perú (SOCIMEP)	ENAM	ENAM	Extranjera	Q3	Español		X					X	X
25	Examen Nacional de Medicina (ENAM): Análisis de la última década de evaluaciones teóricas en los futuros médicos del Perú	Examen Nacional de Medicina (ENAM): Análisis de la última década de evaluaciones teóricas en los futuros médicos del Perú	Mendoza-Chuctaya G (2021)	Original	Transversal analítico	Perú	Internos	30750	Autofinanciado	ENAM	ENAM	Peruana	no tiene Q EN SCOPUS	Español		X					X	X
26	http://www.scielo.org.pe/scielo.php?script=sci_arttext&pid=S1022-51292002000300005&lang=es	Actitud del médico frente a la infección por Helicobacter pylori en su práctica clínica	Montes Teves PA (2002)	Original	Transversal analítico	Lima	Médicos generales y especialistas	152	No refiere	Encuesta elaborada por los autores	Congresos u otros eventos científico-académicos	Peruana	Q4	Español		X					X	X			X
27	Self-perception of competences in clinical practice among recently graduated physicians from Lima, Peru	Self-perception of competences in clinical practice among recently graduated physicians from Lima, Peru	Nieto-Gutierrez W (2020)	Original	Transversal descriptivo	Lima	Médicos generales	425	Sociedad Científica Medico Estudiantil Peruana, Perú (SOCIMEP)	Cuestionario con base en las dimensiones del Proyecto Tuning adaptado para América Latina	Congresos u otros eventos científico-académicos	Extranjera	Q1	Inglés	X	X		X	X		X	X				X				X	X
28	Conocimiento sobre metodología educativa para la capacitación de adultos del personal de salud del primer nivel de atención, Perú 2005	Conocimiento sobre metodología educativa para la capacitación de adultos del personal de salud del primer nivel de atención, Perú 2005	Ochoa-Alencastre M (2009)	Original	Transversal descriptivo	Perú	Médicos (en general)	121	Instituto Nacional de Salud	Cuestionario elaborado por los autores	Centros de salud	Peruana	Q3	Español	X										X
29	https://www.scopus.com/inward/record.uri?eid=2-s2.0-85031796867&doi=10.1016%2fj.edumed.2017.07.014&partnerID=40&md5=b74cf58c71447b9ed43657d2dab3a31d	Longitudinal use of the Mini Clinical Examination (Mini-CEX) in medical residents	Olascoaga AC (2019)	Original	Longitudinal	Lima	Residentes	14	No refiere	Mini Clinical Examination (Mini-CEX)	Hospital	Extranjera	Q3	Español		X	X	X	X	X	X	X								X	X
30	https://www.scopus.com/inward/record.uri?eid=2-s2.0-85119603694&doi=10.4067%2fS0034-98872021000600920&partnerID=40&md5=aac71b0f252a31c2171f1b574aafb76f	Performance of the MEDUC-PG14 instrument to evaluate teaching performance in medical residency programs	Olascoaga AC (2021)	Original	Transversal analítico	Lima	Especialistas	70	Autofinanciado	Cuestionario MEDUC-PG14	Encuesta virtual	Extranjera	Q4	Español													X
31	Legal abortion in Peru: knowledge, attitudes and practices among a group of physician leaders	Legal abortion in Peru: knowledge, attitudes and practices among a group of physician leaders	Pace L (2006)	Original	Transversal descriptivo	No refiere	Médicos (en general)	35	Financiamiento de donador anónimo	Encuesta adaptada de una encuesta de médicos mexicanos realizada por el Population Council en 2002 con preguntas de opción múltiple y preguntas abiertas	Encuesta virtual	Extranjera	Q4	Inglés		X						X	X			X
32	Factors influencing physicians' prescribing behaviour in the treatment of childhood diarrhoea: knowledge may not be the clue	Factors influencing physicians' prescribing behaviour in the treatment of childhood diarrhoea: knowledge may not be the clue	Paredes P (1996)	Original	Transversal descriptivo	Lima	Médicos (en general)	40	Instituto de Harvard para el Desarrollo Internacional	Entrevista elaborada por los autores	Centros de salud	Extranjera	Q1	Inglés		X					X	X
33	https://www.scopus.com/inward/record.uri?eid=2-s2.0-85141037699&doi=10.35434%2frcmhnaaa.2022.153.1574&partnerID=40&md5=e4d85b26b3c14572734a1f3a9169849f	Graduation of medical students through multimodal clinical simulation: Process experience from a Peruvian university	Prialé A (2022)	Original	Transversal descriptivo	Lima	Internos	44	Autofinanciado	Simulación clínica multimodal	Universidad	Peruana	Q4	Español		X					X	X
34	https://www.scopus.com/inward/record.uri?eid=2-s2.0-85074361757&doi=10.5867%2fmedwave.2019.09.7705&partnerID=40&md5=30b0775a7120583699494d6b17922f2b	Perception of medical communication skills during the clinical interview in a Peruvian teaching hospital: validation and application of an assessment tool	Quispe RC (2019)	Original	Transversal descriptivo	Lima	Residentes y especialistas	30	Autofinanciado	El cuestionario Communication Assessment Tool	Hospital	Extranjera	Q4	Inglés				X													X
35	Competencias del médico residente como educador en una universidad privada del Perú	Competencias del médico residente como educador en una universidad privada del Perú	Riveros-Ruiz J (2020)	Original	Transversal descriptivo	Lima	Residentes	271	Autofinanciado	Cuestionario validado "residente como educador"	Congresos u otros eventos científico-académicos	Extranjera	Q3	Español		X											X
36	Conocimientos, percepciones y prácticas de personal de salud en la detección de sintomáticos respiratorios en una región de muy alto riesgo de trasmisión de tuberculosis en el Perú	Conocimientos, percepciones y prácticas de personal de salud en la detección de sintomáticos respiratorios en una región de muy alto riesgo de trasmisión de tuberculosis en el Perú	Romani Romani FR (2016)	Original	Transversal descriptivo	Tacna	Médicos (en general)	62	Autofinanciado	Encuesta elaborada por los autores basada en "Personas Afectadas por Tuberculosis, 2013".	Centros de salud	Peruana	no tiene Q EN SCOPUS	Español		X					X				X
37	Physicians' views of periodic abstinence methods: a study in four countries	Physicians' views of periodic abstinence methods: a study in four countries	Snowden R (1988)	Original	Transversal Descriptivo	Lima	Médicos (en general)	105	IPSUE, UK	Entrevistas y una encuesta de 30 preguntas diseñada por los autores.	No especificado	Extranjera	Q1	Inglés	X	X								X	X
38	Factors associated with the level of knowledge about palliative care among medical students at a University in lima, Peru | Revista de la Facultad de Medicina Humana	Factors associated with the level of knowledge about palliative care among medical students at a University in lima, Peru | Revista de la Facultad de Medicina Humana	Tarazona-Pedreros DE (2021)	Original	Transversal analítico	Lima	Internos	71	Autofinanciado	Encuesta Palliative Care Knowledge Test (PCKT) modificado por Ordoñez	Universidad	Peruana	no tiene Q EN SCOPUS	Español, Inglés		X						X	X
39	Percepción de médicos recién egresados sobre las habilidades clínicas adquiridas durante el pregrado en Lima, Perú	Percepción de médicos recién egresados sobre las habilidades clínicas adquiridas durante el pregrado en Lima, Perú	Taype-Rondan (2015)	Carta al editor	Transversal descriptivo	Lima	Médicos generales	268	Autofinanciado	Encuesta sobre percepcion de las habilidades clínicas	Congresos u otros eventos científico-académicos	Extranjera	Q4	Español	X	X		X	X		X	X		X	X	X		X		X	X		X
40	Percepción de médicos de una universidad de Lima sobre su capacitación en procedimientos médicos durante el internado	Percepción de médicos de una universidad de Lima sobre su capacitación en procedimientos médicos durante el internado	Taype-Rondan (2016)	Original	Transversal analítico	Lima	Médicos generales	117	Fondo de Apoyo a la Investigación 2017	Encuesta sobre la percepción sobre la capacitación recibida en procedimientos clínicos, quirúrgicos y gineco- obstétricos durante el internado basada en las competencias médicas recomendadas por la Comisión para la Acreditación de facultades o escuelas de Medicina Humana del Perú, Scottish Deans’ Medical Education Group, Tomorrow's Doctors, Association of American Medical Colleges, el proyecto Tu…	Universidad	Peruana	Q4	Español		X					X	X
41	Cuestionario OSAKA para valorar el conocimiento de la apnea obstructiva del sueño en personal de cirugía de un hospital público. Lima, Perú	Cuestionario OSAKA para valorar el conocimiento de la apnea obstructiva del sueño en personal de cirugía de un hospital público. Lima, Perú	Tejada-Hidalgo K (2018)	Original	Transversal descriptivo	Callao	Residentes y especialistas	90	Autofinanciado	Cuestionario OSAKA	Hospital	Peruana	no tiene Q EN SCOPUS	Español		X					X	X
42	Efecto de un entrenamiento corto en habilidades de comunicación con el método CICAA (conectar, identificar, comprender, acordar y ayudar), en médicos …	Efecto de un entrenamiento corto en habilidades de comunicación con el método CICAA (conectar, identificar, comprender, acordar y ayudar), en médicos …	Ticse-Aguirre RW (2019)	Original	Intervención	Lima	Residentes	25	Fondo de Apoyo a la Investigación, UPCH	Examen clínico objetivo estructurado (ECOE) usando el método CICAA (conectar, identificar y comprender, acordar y ayudar, que es un modelo utilizado para entrenar y evaluar la comunicación clínica, se fundamenta en el modelo de atención centrado en el paciente)	Universidad	Peruana	no tiene Q EN SCOPUS	Español				X													X
43	[Access, use and preferences of Information and Communication Technologies by physicians in a general hospital in Peru]	Access, use and preferences of Information and Communication Technologies by physicians in a general hospital in Peru	Vásquez-Silva L (2015)	Original	Transversal descriptivo	Lima	Residentes y especialistas	211	Autofinanciado	Encuesta modificada aplicada por Veloz-Martínez et al.	Hospital	Peruana	Q3	Español															X
44	https://www.scopus.com/inward/record.uri?eid=2-s2.0-85138048300&doi=10.6000%2f1929-6029.2022.11.07&partnerID=40&md5=66f81d6a09803a5e2c6c469177dbfd04	Analysis of Statistical Knowledge of Peruvian Medical Students: A Cross-Sectional Analytical Study Based on a Survey	Vera-Ponce VJ (2022)	Original	Transversal analítico	No refiere	Internos	45	Autofinanciado	Encuesta “Evaluación de las herramientas para el mejoramiento del pensamiento estadístico” (ARTIST por sus siglas en inglés) que fue validada culturalmente en Perú	Encuesta virtual	Extranjera	Q4	Inglés		X
45	Prevención de infecciones asociadas a la atención de salud:: conocimientos y prácticas en médicos residentes - Dialnet	Prevención de infecciones asociadas a la atención de salud: conocimientos y prácticas en médicos residentes	Yagui M (2021)	Original	Transversal analítico	Lima	Residentes	171	Autofinanciado	Encuesta elaborada por los autores basada en búsqueda bibliográfica	No especificado	Peruana	no tiene Q EN SCOPUS	Español		X									X
46	Self-perceived competence in early diagnosis of cervical cancer among recently graduated physicians from Lima, Peru	Self-perceived competence in early diagnosis of cervical cancer among recently graduated physicians from Lima, Peru	Zafra-Tanaka JH (2018)	Original	Transversal analítico	Lima	Médicos generales	432	Sociedad Científica Medico Estudiantil Peruana, Perú (SOCIMEP)	Encuesta autopercibida ad hoc con características sociodemográficas y competencias autopercibidas para realizar exámenes de diagnóstico de cáncer de cuello uterino (PAP, IVAA y VILI). .	Congresos u otros eventos científico-académicos	Extranjera	Q1	Inglés		X					X
47	Self-perceived competencies in the diagnosis and treatment of mental health disorders among general practitioners in Lima, Peru	Self-perceived competencies in the diagnosis and treatment of mental health disorders among general practitioners in Lima, Peru	Zafra-Tanaka JH (2019)	Original	Transversal analítico	Lima	Médicos generales	434	Sociedad Científica Medico Estudiantil Peruana, Perú (SOCIMEP)	Encuesta ad hoc elaborada para el estudio con cuatro apartados: 1) datos sociodemográficos, 2) autopercepción de competencias en salud mental, 3) autopercepción de competencias en medicina general y 4) autopercepción de competencias en atención obstétrica. Para este estudio, utilizamos datos de las dos primeras secciones	Congresos u otros eventos científico-académicos	Extranjera	Q1	Inglés		X					X	X
48	Autonomía del paciente y derecho a rehusar tratamientos: Conocimiento en Médicos Jóvenes Peruanos (encuesta 2010)	Autonomía del paciente y derecho a rehusar tratamientos: Conocimiento en Médicos Jóvenes Peruanos (encuesta 2010)	Zavala Sarrio S (2012)	Original	Transversal descriptivo	Lima	Médicos generales	1389	VII Concurso de proyectos de investigación de la Facultad de Medicina, UNMSM.	Encuesta elaborada por los autores basada en búsqueda bibliográfica	Congresos u otros eventos científico-académicos	Peruana	no tiene Q EN SCOPUS	Español					X											X
49	[Knowledge of epidemiological risk indicators used in clinical trials among medical students in advanced years and medical residents]	Knowledge of epidemiological risk indicators used in clinical trials among medical students in advanced years and medical residents	Zea-Vera A (2012)	Original	Transversal descriptivo	Lima	Internos y Residentes	172	Autofinanciado	Encuesta elaborada por los autores basada en estudios previos	Hospital	Peruana	Q3	Español		X

## Sheet: WORD
	Autor (año)	Diseño del estudio	Lugar del estudio	Nº	Competencia evaluada	Método de evaluación de competencias
	Aparicio PonceI JR (2011)	Intervención	Lima	72	Nivel de conocimientos del parto, partograma y aplicación en la elaboración del partograma	Encuesta elaborada por los autores
1	Riveros-Ruiz J (2020)	Transversal descriptivo	Lima	271	Percepción y autopercepción de su rol en la enseñanza de residentes	Cuestionario "residente como educador"
1	Bustamante-García M (2021)	Transversal analítico	No especifica	289	Autopercepción de competencias gerenciales	Cuestionario “How Dutch medical specialists perceive the competencies and training needs of medical residents in healthcare management”
	Málaga, G (2020)	Transversal descriptivo	Lima	63	Empatía médica	Escala de Empatía Médica de Jefferson para estudiantes de Medicina
1	Olascoaga, A.C (2019)	Transversal analítico	Lima	46	Desempeño docente en la residencia	Cuestionario MEDUC-PG14
	Prialé, A (2022)	Transversal Descriptivo	Lima	44	Relación médico - paciente, diagnóstico, diagnósticos diferenciales, plan de trabajo, medidas terapéuticas, anamnesis, entrevista y examen físico	Simulación clínica multimodal de cuatro especialidades (Medicina Interna,Cirugía General, Ginecología y Pediatría)
1	Cherrez I (2013) +	Transversal analítico	No especifica	93	Conocimientos sobre apnea obstructiva del sueño	Cuestionario OSAKA (obstructive sleep apnea Knowledge and Attitudes)
1	Tejada-Hidalgo K (2018)+	Transversal descriptivo	Callao	90	Conocimiento de la apnea obstructiva del sueño	Cuestionario OSAKA (obstructive sleep apnea Knowledge and Attitudes)
	Médicos generales:
	Acuña Ortiz FA (2016)	Transversal descriptivo	Lambayeque	145	Conocimientos en fibromialgia (diagnóstico y tratamiento)	Encuesta elaborada por los autores basada en los criterios de diagnóstico y tratamiento para la fibromialgia del Colegio Americano de Reumatología (ACR por sus siglas en inglés)
1	Agreda-Carrillo E (2017)	Transversal descriptivo	Lima	113	Conocimientos y prácticas sobre depresión mayor	Cuestionario validado en un estudio previo y preguntas elaboradas por los autores basadas en estudios previos
	Chiang SS (2015)	Transversal descriptivo	Lima	103	Conocimientos sobre tuberculosis infantil (transmisión, presentación clínica, diagnóstico, prevención y tratamiento)	Encuesta elaborada por los autores basada en la “Norma Técnica de Salud para el Control de la Tuberculosis” elaborada por el Ministerio de Salud del Perú
	Correa-Carhuachin V (2011)	Transversal descriptivo	Lima	15	Conocimiento sobre hígado graso no alcohólico	Encuesta elaborada por los autores
	Correa KV (2014)	Transversal descriptivo	Lambayeque	60	Conocimientos en hígado graso no alcohólico (diagnóstico, tratamiento, pronóstico, etc)	Encuesta elaborada por los autores
1	Cordova E (2018)	Intervención	Cajamarca	20	Conocimientos y habilidades prácticas en Helping Babies Breathe (HBB)	Cuestionarios clínicos objetivos y estructurados (OSCEs por sus siglas en inglés), desarrollados por la Academia Americana de Pediatría
García-Gutierrez FM (2023)	Taype-Rondán A (2015)*	Transversal descriptivo	Lima	268	Autopercepción sobre habilidades clínicas (realizar examen físico, redactar historia clínica, etc)	Encuesta elaborada por los autores
1	Vera-Ponce, VJ (2022)	Transversal analítico	No especifica	45	Conocimientos sobre estadística	Encuesta “Evaluación de las herramientas para el mejoramiento del pensamiento estadístico” (ARTIST por sus siglas en inglés)
1	Tarazona-Pedreros DE (2021)	Transversal analítico	Lima	71	Conocimientos en cuidados paliativos	Encuesta “Palliative Care Knowledge Test” (PCKT)
1	Cherrez Ojeda I (2016)	Transversal descriptivo	Lima	52	Autopercepción de estrategias y habilidades de comunicación	Encuesta desarrollada por un panel de expertos de la Sociedad Italiana de Medicina Respiratoria
OLASCOAGA, 2021	Zavala Sarrio S (2012)	Transversal Descriptivo	Lima	1389	Conocimiento sobre la autonomía del paciente y el derecho a rehusar tratamientos	Encuesta elaborada por los autores basada en revisión bibliográfica
	Especialistas:
	Cuba-Fuentes MS (2016)	Transversal descriptivo	Lima	40	Conocimientos y percepciones sobre la prevención cuaternaria.	Encuesta elaborada por los autores
1	Aparicio PonceI JR (2011)	Intervención	Lima	72	Nivel de conocimientos del parto, partograma y aplicación en la elaboración del partograma	Encuesta elaborada por los autores
Tarazona-Pedreros DE (2021)	Médicos (sin especificar)
	Cherrez Ojeda I (2016)	Transversal descriptivo	Lima	52	Autopercepción de estrategias y habilidades de comunicación	Encuesta desarrollada por un panel de expertos de la Sociedad Italiana de Medicina Respiratoria
1	Correa-Carhuachin V (2011)	Transversal descriptivo	Lima	15	Conocimiento sobre hígado graso no alcohólico	Encuesta elaborada por los autores
Taype-Rondan (2016)	Cordova E (2018)	Intervención	Cajamarca	20	Conocimientos y habilidades prácticas en Helping Babies Breathe (HBB)	Cuestionarios clínicos objetivos y estructurados (OSCEs por sus siglas en inglés), desarrollados por la Academia Americana de Pediatría
1	Correa KV (2014)	Transversal descriptivo	Lambayeque	60	Conocimientos en hígado graso no alcohólico (diagnóstico, tratamiento, pronóstico, etc)	Encuesta elaborada por los autores
Vera-Ponce, V.J. and Torres-Malca, J.R. and De La Cruz-Vargas, J.A. and Montoya, F.E.Z. and Chavez, P.H. and Talavera-Ramirez, J.E. and Cruz-Ausejo, L.	Ochoa-Alencastre M (2009)	Transversal Descriptivo	Perú	121	Conocimiento sobre metodología educativa para la capacitación de adultos del personal de salud	Encuesta elaborada por los autores
	Pace L (2006)	Transversal descriptivo	No especifica	35	Conocimientos sobre la ley y la práctica del aborto	Encuesta utilizada en un estudio previo
	Paredes P (1996)	Transversal descriptivo	Lima	40	Prescripción médica en casos de diarrea aguda infantil	Entrevista realizada por los autores
	Romani Romani FR (2016)	Transversal Descriptivo	Tacna	62	Conocimientos, percepciones y prácticas sobre la detección de sintomáticos respiratorios	Encuesta elaborada por los autores basada en la “Norma Técnica de Salud para la Atención Integral de las Personas Afectadas por Tuberculosis”
	Snowden R (1988)	Transversal Descriptivo	Lima	105	Conocimientos y percepciones sobre métodos de abstinencia periódica reproductiva	Encuesta elaborada por los autores
	Residentes
	Agreda-Carrillo E (2017)	Transversal descriptivo	Lima	113	Conocimientos y prácticas sobre depresión mayor	Cuestionario validado en un estudio previo y preguntas elaboradas por los autores basadas en una revisión bibliográfica
	Mayo GV (2019)	Transversal descriptivo	Lima	100	Empatía médica	Escala de Empatía de Jefferson para profesionales de la salud
1	Taype-Rondán A (2015)*	Transversal descriptivo	Lima	268	Autopercepción sobre habilidades clínicas (realizar examen físico, redactar historia clínica, etc)	Encuesta elaborada por los autores
Yagui Moscoso, Martin and Vidal-Anzardo, Margot and Rojas Mezarina, Leonardo and Sanabria Rojas, Hernán	Olascoaga, A.C (2019)	Longitudinal	Lima	14	Habilidades clínicas (anamnesis, examen físico, profesionalismo, organización, juicio clínico, habilidades de comunicación)	Mini Clinical Examination (Mini-CEX)
	Riveros-Ruiz J (2020)	Transversal descriptivo	Lima	271	Percepción y autopercepción de su rol en la enseñanza de residentes	Cuestionario "residente como educador"
	Ticse RW (2019)	Intervención	Lima	25	Habilidades de comunicación	Examen clínico objetivo estructurado (ECOE) de comunicación basado en CICAA (conectar, identificar, comprender, acordar, ayudar).
	Otros (más de una población)
1	Zafra-Tanaka JH (2018)	Transversal analítico	Lima	432	Autopercepción de competencias para realizar exámenes de diagnóstico de cáncer de cuello uterino	Encuesta elaborada por los autores
	Castro-Suarez S (2022)+	Transversal descriptivo	No especifica	145	Conocimientos para el tratamiento de la variante conductual de la demencia frontotemporal	Encuesta elaborada por los autores
1	Cuba-Fuentes MS (2016)	Transversal descriptivo	Lima	40	Conocimientos y percepciones sobre la prevención cuaternaria.	Encuesta elaborada por los autores
Zafra-Tanaka JH (2018)	Custodio N (2018)++	Transversal descriptivo	Lima	201	Nivel de conocimiento de la demencia fronto-temporal	Encuesta utilizada en un estudio previo
1	Ochoa-Alencastre M (2009)	Transversal Descriptivo	Perú	121	Conocimiento sobre metodología educativa para la capacitación de adultos del personal de salud	Encuesta elaborada por los autores
1	Snowden R (1988)	Transversal Descriptivo	Lima	105	Conocimientos y percepciones sobre métodos de abstinencia periódica reproductiva	Encuesta elaborada por los autores
Zafra-Tanaka JH (2019)	Tejada-Hidalgo K (2018)+	Transversal descriptivo	Callao	90	Conocimiento de la apnea obstructiva del sueño	Cuestionario OSAKA (obstructive sleep apnea Knowledge and Attitudes)
	Vásquez-Silva L (2015) +	Transversal descriptivo	Lima	211	Dominio, acceso, uso de las tecnologías de información y comunicación (TIC).	Encuesta utilizada en un estudio previo
	Zea-Vera A (2012) +++	Transversal descriptivo	Lima	172	Conocimientos en indicadores de riesgo epidemiológico	Encuesta elaborada por los autores basada en estudios previos
1	Castro-Suarez S (2022)+	Transversal descriptivo	No especifica	145	Conocimientos para el tratamiento de la variante conductual de la demencia frontotemporal	Encuesta elaborada por los autores
1	Montes Teves PA (2002)++	Transversal analítico	Lima	152	Conocimientos frente a la infección por Helicobacter pylori	Encuesta elaborada por los autores
1	Zavala Sarrio S (2012)	Transversal Descriptivo	Lima	1389	Conocimiento sobre la autonomía del paciente y el derecho a rehusar tratamientos	Encuesta elaborada por los autores basada en estudios previos
1	Yagui Moscoso, M (2021)	Transversal analítico	Lima	171	Conocimientos y prácticas sobre prevención de infecciones asociadas a la atención de salud	Encuesta elaborada por los autores basada en estudios previos
1	Canelo Aybar C (2007)+	Transversal analítico	Lima	62	Conocimientos y prácticas de la medicina basada en evidencias	Encuesta elaborada por los autores basada en estudios previos
1	Flores A (2022) ++	Transversal analítico	Lima	382	Conocimientos sobre enfermedades raras	Encuesta elaborada por los autores basada en estudios previos
1	Zea-Vera A (2012) +++	Transversal descriptivo	Lima	172	Conocimientos en indicadores de riesgo epidemiológico	Encuesta elaborada por los autores basada en estudios previos
1	Chiang SS (2015)	Transversal descriptivo	Lima	103	Conocimientos sobre tuberculosis infantil (transmisión, presentación clínica, diagnóstico, prevención y tratamiento)	Encuesta elaborada por los autores basada en la “Norma Técnica de Salud para el Control de la Tuberculosis” elaborada por el Ministerio de Salud del Perú
1	Romani Romani FR (2016)	Transversal Descriptivo	Tacna	62	Conocimientos, percepciones y prácticas sobre la detección de sintomáticos respiratorios	Encuesta elaborada por los autores basada en la “Norma Técnica de Salud para la Atención Integral de las Personas Afectadas por Tuberculosis”
1	Taype-Rondán A (2016)	Transversal analítico	Lima	117	Autopercepción sobre capacitación en la realización de procedimientos médicos (clínicos, quirúrgicos y gineco- obstétricos)	Encuesta elaborada por los autores basada en las competencias médicas recomendadas por la Comisión para la Acreditación de facultades o escuelas de Medicina Humana del Perú, Scottish Deans’ Medical Education Group, Tomorrow's Doctors, Association of American Medical Colleges, el proyecto Tuning y CanMEDS
1	Acuña Ortiz FA (2016)	Transversal descriptivo	Lambayeque	145	Conocimientos en fibromialgia (diagnóstico y tratamiento)	Encuesta elaborada por los autores basada en los criterios de diagnóstico y tratamiento para la fibromialgia del Colegio Americano de Reumatología (ACR por sus siglas en inglés)
1	Condor-Rojas Y (2020)	Transversal analítico	Lima	196	Nivel de conocimientos de higiene de manos	Encuesta elaborada por los autores basada en recomendaciones institucionales para lavado de manos
1	Nieto-Gutierrez W (2020)	Transversal descriptivo	Lima	425	Autopercepción sobre competencias para la práctica clínica en medicina general (consulta ambulatoria, atención inmediata de emergencias médicas, realizar procedimientos prácticos, aplicar la medicina basada en evidencias)	Encuesta elaborada por los autores basado en las competencias básicas para la Medicina establecidas por el Proyecto Tuning adaptado para América Latina
1	Zafra-Tanaka JH (2019)	Transversal analítico	Lima	434	Autopercepción de competencias en el diagnóstico y tratamiento de trastornos de salud mental	Encuesta elaborada por los autores según lineamientos de la Organización Mundial de la Salud (OMS).
1	García-Gutierrez FM (2023)	Transversal analítico	No especifica	43	Conocimiento, utilidad, desventajas y seguridad de la telemedicina	Encuesta utilizada en un estudio previo
1	Pace L (2006)	Transversal descriptivo	No especifica	35	Conocimientos sobre la ley y la práctica del aborto	Encuesta utilizada en un estudio previo
1	Custodio N (2018)++	Transversal descriptivo	Lima	201	Nivel de conocimiento de la demencia fronto-temporal	Encuesta utilizada en un estudio previo
1	Vásquez-Silva L (2015) +	Transversal descriptivo	Lima	211	Dominio, acceso, uso de las tecnologías de información y comunicación (TIC).	Encuesta utilizada en un estudio previo
1	Paredes P (1996)	Transversal descriptivo	Lima	40	Prescripción médica en casos de diarrea aguda infantil	Entrevista realizada por los autores
1	Mayo GV (2019)	Transversal descriptivo	Lima	100	Empatía médica	Escala de Empatía de Jefferson para profesionales de la salud
1	Málaga, G (2020)	Transversal descriptivo	Lima	63	Empatía médica	Escala de Empatía Médica de Jefferson para estudiantes de Medicina
1	Ticse RW (2019)	Intervención	Lima	25	Habilidades de comunicación	Examen clínico objetivo estructurado (ECOE) de comunicación basado en CICAA (conectar, identificar, comprender, acordar, ayudar).
1	Arenas-Significación FR (2014)	Transversal analítico	Lima	146	Conocimientos sobre medicina general	Examen Nacional de Medicina (ENAM)
1	Cieza Zevallos JA (2010)	Transversal analítico	Perú	Internos de 23 facultades de medicina	Conocimientos sobre medicina general	Examen Nacional de Medicina (ENAM)
1	Mendoza-Chuctaya G (2021)	Transversal analítico	Perú	30750	Conocimientos sobre medicina general	Examen Nacional de Medicina (ENAM)
1	Olascoaga, A.C (2019)	Longitudinal	Lima	14	Habilidades clínicas (anamnesis, examen físico, profesionalismo, organización, juicio clínico, habilidades de comunicación)	Mini Clinical Examination (Mini-CEX)
	Prialé, A (2022)	Transversal Descriptivo	Lima	44	Relación médico - paciente, diagnóstico, diagnósticos diferenciales, plan de trabajo, medidas terapéuticas, anamnesis, entrevista y examen físico	Simulación clínica multimodal de cuatro especialidades (Medicina Interna,Cirugía General, Ginecología y Pediatría)

## Sheet: GRUPO B_Base_Scielo + SCOPUS
REVISADO	ENCARGADOS			TÍTULO/LINK	Autor (año)		Tipo de artículo (original, carta al editor, etc)	Diseño del estudio	Lugar donde se realizó el estudio	Población (Estudiantes, médicos general, especialistas), tamaño de muestra, edad, % mujeres	Tamaño de muestra	Financiamiento	Método de evaluación de competencias	Lugar donde fue realizado el estudio	Revista (peruana, extranjera)	Quartil (Q1, Q2, Q3, Q4)	Idioma de publicación (Español, Inglés, Otro)	Cuidado del paciente	Conocimiento médico	Aprendizaje basado en la práctica y mejora	Comunicación y habilidades interpersonales	profesionalismo	practica basado en sistemas (administración/gestión en salud)	Realizar la evaluación clinica y establecer plan de trabajo cnosiderando método cientifico, etica y profesionalismo	Realizar tratamiento integral de los problemas y necesidades de salud de baja complejidad, inicial y de alta complejidad	Realiza acciones para la mejor recuperación de la persona con secuelas, participación en la sociedad. (prevención terciaria)	Promover cambios en comportamiento y del entorono, mejoren salud y fomenten el bienestar (promoción)	Intervenciones que disminuyen riesgos y daños que afectan a la salud (prev primaria)	Ejercer su profesión en concordancia con el sistema de salud	Participar en formación de estudiantes y fortalecimiento de recurso humano (docencia)	Generar nuevo conocimiento que contribuya en solución de problemas (investigación)	Aplica tecnología e innovación	Etica y profesionalismo	Comunicación	Liderazgo	trabajo en equipo	COMPETENCIA EVALUADA
	MAFER	1	http://www.scielo.org.pe/scielo.php?script=sci_arttext&pid=S1025-55832021000200131&lang=es	Prevención de infecciones asociadas a la atención de salud: conocimientos y prácticas en médicos residentes	Yagui Moscoso, Martin and Vidal-Anzardo, Margot and Rojas Mezarina, Leonardo and Sanabria Rojas, Hernán	2021	original	transversal, observacional, analítico	Lima	residentes	171	autofinanciado	encuesta estructurada previamente elaborada a partir de estudios previos (entiendo que los autores la crearon)	no dice en que lugar, si fue virtual o no.. solo dice que fueron los ingresantes	Anales Facultad de Medicina	No aparece	español		x	x								x
		2	http://www.scielo.org.pe/scielo.php?script=sci_arttext&pid=S2227-47312020000200006&lang=es	Nivel de conocimientos de higiene de manos en enfermeras y médicos de tres hospitales nacionales del seguro social de salud, 2018.	Condor-Rojas, Yudy and Gil-Olivares, Fradis and Fuentes-Rivera, Mary Emilia and Mendoza-Carrión, Alina Margarita and Terrel-Gutiérrez, Leonel Jesús and Labán-Hijar, Rosa and Condor-Rojas, Jessica and Cuya-Chumpitaz, Consuelo and Araujo-Castillo, Roger V. and Culquichicón, Carlos	2020	original	transversal, analítico	Lima	médicos (en general)	510	Essalud	cuestionario desarrollado por los autores . El cuestionario fue validado por expertos en salud hospitalaria y administrado por entrevistadores de salud.	hospital	Rev. cuerpo méd. HNAAA	No aparece	español		x									x
		3	http://www.scielo.org.pe/scielo.php?script=sci_arttext&pid=S0034-85972017000200003&lang=es	Conocimientos, actitudes y prácticas sobre depresión mayor en médicos residentes de un hospital de tercer nivel de atención en Lima, Perú	Agreda-Carrillo, Eva Raquel and Galindo-Morales, Maribel Lorena and Larios-Falcón, Karla Elina and Arévalo-Flores, Jorge Martín and Cruzado, Lizardo	2017	original	transversal, descriptivo	Lima	residentes	113	no encontrado full text							x	x
		4	http://www.scielo.org.pe/scielo.php?script=sci_arttext&pid=S1728-59172012000200005&lang=es	Autonomía del paciente y derecho a rehusar tratamientos: Conocimiento en Médicos Jóvenes Peruanos (encuesta 2010)	Zavala Sarrio, Salomón and Sogi Uetmasu, Cecilia and Cárdenas Díaz, Maximiliano and Delgado Vásquez, Ana	2012	original	transversal, descriptivo	Lima	medicos generales? (estan postulando a la residencia)	1389	del VII Concurso de proyectos de investigación de la Facultad de Medicina, UNMSM.	cuestionario elaborado por los autores (alfa de cronbach)	presencial en la universidad luego del examen	Acta médica peruana	No aparece	español		x					x
		5	http://www.scielo.org.pe/scielo.php?script=sci_arttext&pid=S1022-51292011000400008&lang=es	Validación de un instrumento para medir el nivel de conocimiento sobre hígado graso no alcohólico en médicos generales	Correa-Carhuachin, Violeta and Manayalle-Torres, Margaret and León-Jiménez, Franco and Cubas-Benavides, Fernando	2011	original	transversal, descriptivo	Lima	medicos generales	15	no dice	cuestionario elaborado por los autores (se hizo validación de instrumento)	establecimiento de salud	revista gastro peru	No aparece	español		x					x	x			x, una pregunta es sobre FR
		6	http://www.scielo.org.pe/scielo.php?script=sci_arttext&pid=S1726-46342009000100006&lang=es	Conocimiento sobre metodología educativa para la capacitación de adultos del personal de salud del primer nivel de atención, Perú 2005	Ochoa-Alencastre, Mercedes and Arnao-Farfán, Cinthia and Sanabria-Rojas, Hernán	2009	original	transversal, descriptivo	Peru	médicos (en general)	121 médicos	INS	En duda porque no reporta resultados de competencia de solo médicos, sino en conjunto	primer nivel de atención de DIRESA
	EDSON	7	http://www.scielo.org.pe/scielo.php?script=sci_arttext&pid=S1728-59172008000100003&lang=es	Conocimientos, actitudes y prácticas en investigación de los estudiantes de pregrado de facultades de medicina del Perú	Díaz Vélez, Cristian and Manrique González, Luis Miguel and Galán Rodas, Edén and Apolaya Segura, Moisés	2008	original	transversal	Perú (Lambayeque, Tacna, Cajamarca, Lima, Iquitos, Lima, Puno, Trujillo, Cusco, Ancash, Piura, Arequipa)	Estudiantes de 7 año	82.062	No indica	Cuestionario, no indica validación	Facultades	Acta médica Peruana	No aparece	Español		X	X											X
		8	http://www.scielo.org.pe/scielo.php?script=sci_arttext&pid=S1018-130X2007000200004&lang=es	Conocimientos, actitudes y prácticas de la medicina basada en evidencias en médicos asistentes y residentes en dos hospitales de Lima-Perú	Canelo Aybar, Carlos Gilberto and Alarcon Santos, and Amao Ruiz, Elvis Junior and Beteta Vejarano, Vladimiro Sendic and Monge Salgado, Eduardo	2007	original	transversal	Lima	Residentes y medicos internistas	69 médicos internistas y 35 médicos residentes	No indica	Cuestionario diseñado, no indica validacion	Hospitales	Peruana (Revista Medica Hereidana)	No aparece	Español		X	X											X
		9	http://www.scielo.org.pe/scielo.php?script=sci_arttext&pid=S1022-51292002000300005&lang=es	Actitud del médico frente a la infección por Helicobacter pylori en su práctica clínica	Montes Teves, Pedro Andrés and Soria Medina, Jaime Ismael and Gamarra Espinoza, Zer-Ima and Monge Salgado, Eduardo	2002	original	transversal	Lima	Medicos generales , Medicos internistas	152 (80.9 % por MG y en un 19.1% por MI)	No indica	Encuesta, no indica validacion	Curso de Terapéutica en Medicina Interna	Peruana (Revista gastroenterologia del Peru)	Q4	Español		X					x	x			x				X
		10	https://www.scopus.com/inward/record.uri?eid=2-s2.0-85141037699&doi=10.35434%2frcmhnaaa.2022.153.1574&partnerID=40&md5=e4d85b26b3c14572734a1f3a9169849f	Graduation of medical students through multimodal clinical simulation: Process experience from a Peruvian university	Prialé, A. and Samanez-Obeso, A. and Runzer-Colmenares, F. and Olazo-Cárdenas, K.M.	2022	original	transversal	Lima	Internos	44	Autofinanciado	Evaluacion mediante escenario y sustentacion	Clínica de Simulación de la Universidad Científica del Sur	Peruana (RCMHNAA)	Q4	Español	x	X	X	X			x	x									x
		11	https://www.scopus.com/inward/record.uri?eid=2-s2.0-85123439912&doi=10.3389%2ffneur.2021.786448&partnerID=40&md5=c918a06ec49e95077524b2053f4bb61e	Knowledge and Attitudes for the Management of Behavioral Variant of Frontotemporal Dementia	Castro-Suarez, S. and Guevara-Silva, E. and Caparó-Zamalloa, C. and Osorio-Marcatinco, V. and Meza-Vega, M. and Miller, B. and Cornejo-Olivas, M.	2022	original	transversal	Perú	Residentes y medicos de neurologia y psiquiatria	145	Financiamiento (Instituto Nacional de Ciencias Neurológicas,Institutos Nacionales del Envejecimiento de los Institutos Nacionales de la Salud, Rainwater Foundation y el Global Brain Health Institute)	Cuestionario diseñado, con validacion interna	Todo el Perú xd	Extranjera (Frontiers in Neurology)	Q1	Ingles		x												x
	EDSON	12	https://www.scopus.com/inward/record.uri?eid=2-s2.0-85138048300&doi=10.6000%2f1929-6029.2022.11.07&partnerID=40&md5=66f81d6a09803a5e2c6c469177dbfd04	Analysis of Statistical Knowledge of Peruvian Medical Students: A Cross-Sectional Analytical Study Based on a Survey	Vera-Ponce, V.J. and Torres-Malca, J.R. and De La Cruz-Vargas, J.A. and Montoya, F.E.Z. and Chavez, P.H. and Talavera-Ramirez, J.E. and Cruz-Ausejo, L.	2022	original	transversal	Perú, no especifica departamentos	Estudiantes 7mo año	45	Autofinanciado	Cuestionario, no indica validación	Virtual	Extranjera (International Journal of Statistics in Medical Research)	Q4	Ingles		X												X
		13	https://www.scopus.com/inward/record.uri?eid=2-s2.0-85119603694&doi=10.4067%2fS0034-98872021000600920&partnerID=40&md5=aac71b0f252a31c2171f1b574aafb76f	Performance of the MEDUC-PG14 instrument to evaluate teaching performance in medical residency programs	OLASCOAGA, A.C. and APHANG, M. and PREVOST, Y. and LOZA, C. and PIZARRO, M. and RIQUELME, A. and CABALLERO, J.I.	2021	original	transversal	Lima	Docentes medicos	46	Autofinanciado	Cuestionario, aun en validacion	Virtual	Extranjera (Revista medica de Chile)	Q4	Español		x			x								x			x
		14	https://www.scopus.com/inward/record.uri?eid=2-s2.0-85074361757&doi=10.5867%2fmedwave.2019.09.7705&partnerID=40&md5=30b0775a7120583699494d6b17922f2b	Perception of medical communication skills during the clinical interview in a Peruvian teaching hospital: validation and application of an assessment tool	Quispe, R.C. and Muñoz, E.M. and Cadillo, A.V. and Ticse, R.	2019	original	transversal	Lima	Medico residente y especialista	MR 140, ME 160	Autofinanciado	Cuestionario, aun en validacion	Hospital	Extranjera (Medwave)	Q4	Ingles, español				x													x
		15	https://www.scopus.com/inward/record.uri?eid=2-s2.0-85031796867&doi=10.1016%2fj.edumed.2017.07.014&partnerID=40&md5=b74cf58c71447b9ed43657d2dab3a31d	Longitudinal use of the Mini Clinical Examination (Mini-CEX) in medical residents	Olascoaga, A.C. and Riquelme, A.	2019	original	transversal	Lima	Medicos residentes	14	Autofinanciado	Cuestionario, con validacion	Hospital	Extrajera (Educación médica)	Q3	Español			x	x	x		x									x	x
		16	https://www.scopus.com/inward/record.uri?eid=2-s2.0-85051440623&doi=10.4067%2fs0717-92272018000200077&partnerID=40&md5=523fde30421351b5f55e59e409894f59	Knowledge level of fronto-temporal dementia in a sample of physicians that regularly assessing patients with dementia in Lima-Peru	Custodio, N. and Becerra-Becerra, Y. and Cruzado, L. and Castro-Suárez, S. and Montesinos, R. and Bardales, Y. and Fonseca, J. and Mar, M. and Ocampo, H. and Herrera-Pérez, E. and Lira, D.	2018	original	transversal	Lima	Medicos residentes y especuialistas (gheriatria, neurologia, psiquiatria)	201	Autofinanciado	Cuestionario, no indica validación	simposios y congresos científicos nacionales de las especialidades de geriatría, neurología y psiquiatría	Extranjera (Revista chilena de neuro-psiquiatria)	Q4	Español	x	X					x
		17	http://www.scielo.org.pe/scielo.php?script=sci_arttext&pid=S2227-47312021000500004&lang=es	Factores asociados a la percepción de competencias gerenciales en médicos peruanos recién egresados	Bustamante García, Mauricio and Inga-Berrospi, Fiorella and Bazán Guzmán, María and Cuba-Fuentes, Sofía	2021	original	transversal	Peru	médicos egresados	289	Autofinanciado	Cuestionario validado	Virtual	Peruano (RCMHNAAA)	Q4	Español		X	X			X
	MAFER	18	http://www.scielo.org.pe/scielo.php?script=sci_arttext&pid=S1728-59172018000200003&lang=es	Cuestionario OSAKA para valorar el conocimiento de la apnea obstructiva del sueño en personal de cirugía de un hospital público. Lima, Perú	Tejada-Hidalgo, Katheryne and Llanos-Tejada, Félix	2018	original	transversal, descriptivo	Lima	residentes y especialistas	90	autofinanciado	cuestionario de OSAKA.	hospital	Acta médica peruana	No aparece	español		x					x	x
		19	http://www.scielo.org.pe/scielo.php?script=sci_arttext&pid=S1025-55832016000200005&lang=es	Conocimientos, percepciones y prácticas de personal de salud en la detección de sintomáticos respiratorios en una región de muy alto riesgo de trasmisión de tuberculosis en el Perú	Romani Romani, Franco Ronald and Roque Henríquez, Joel and Catacora López, Fresia and Hilasaca Yngas, Gladys	2016	original	transversal	Tacna	médicos (en general)	178	autofinanciado	fue elaborado por los autores del estudio en base a la vigente ‘Nor- ma Técnica de Salud para la Atención Integral de las Personas Afectadas por Tuberculosis,	establecimientos de salud	Anales Facultad de Medicina	No aparece	español		x	x				x				x
		20	http://www.scielo.org.pe/scielo.php?script=sci_arttext&pid=S1025-55832014000100008&lang=es	Factores asociados a la calificación del Examen Nacional de Medicina 2012 en internos de la UNMSM	Arenas-Significación, Fernando Ricardo and Gonzales-Medina, Carlos Alejandro and Remuzgo Artezano, Fany and Guardia-Espinoza, Edith and Herrera-Hurtado, Gianina Liseth del Carmen	2014	original	transversal	Lima	internos	146	autofinanciado	fuente secundaria	fuente secundaria de la facultad	Anales Facultad de Medicina	No aparece	español		x					x	x
		21	https://www.scopus.com/inward/record.uri?eid=2-s2.0-85085854488&doi=10.5867%2fmedwave.2020.04.7905&partnerID=40&md5=8ca190c5f69907d306a6a18525d7b080	Empathy in medical students of a private university in Lima, Peru: A descriptive study	Málaga, G. and Gayoso, D. and Vásquez, N.	2020	original	transversal	Lima	internos	189	autofinanciado	The Jefferson Medical Empathy Scale	universidad	Medwave	Q4	ingles				x	?											x
		22	https://www.scielo.br/j/rbem/a/ftHHf64ZXMqzLrpt4kwdx3H/abstract/?lang=es	Un programa de capacitación previo al inicio de la práctica profesional de médicos peruanos mejora sus conocimientos sobre atención de parto y partograma	Aparicio	2010	original	Longitudinal	Lima	internos	72	autofinanciado	Se hizo uso de las técnicas de la Encuesta y de la Observación. Para esto se elaboraron como Instrumentos un Cuestionario Individual con preguntas cerradas, con el cual se midió el nivel de conocimientos, y una Lista de Cotejo,	hospital	REVISTA BRASILEIRA DE EDUCAÇÃO MÉDICA		español		x					x

## Sheet: tab_1
	Tabla 1. Características de los estudios incluidos
	Autor (año)	Tipo de artículo	Diseño del estudio	Lugar donde se realizó el estudio	Población (Estudiantes, médicos general, especialistas)	Tamaño de muestra	Financiamiento	Método de evaluación de competencias
	Acuña Ortiz FA (2016)	Original	Transversal descriptivo	Chiclayo	Médicos generales	145		Encuesta de opción múltiple creada por los autores.
	Cherrez Ojeda I (2013)	Original	Transversal analítico	Perú	Residentes, Especialistas	93		Cuestionario OSAKA.
	Cherrez Ojeda I (2016)	Original	Transversal analítico	Lima	Médicos	52		Encuesta desarrollada por la Sociedad Italiana de Medicina Respiratoria (versión en español).
	Chiang SS (2014)	Original	Transversal analítico	Lima	Médicos generales	103	Centro David Rockefeller para Estudios Latinoamericanos de la Universidad de Harvard y la Fundación de la Familia Potts	Instrumento creado para el estudio.
	Cieza Zevallos JA (2010)	Original	Transversal analítico	Perú	Internos			ENAM (cuestionario de opción múltiple estandarizado en Perú).
	Cordova E (2018)	Original	Longitudinal	Cajamarca	Médicos	20	Fred Lovejoy Research and Education Grant of the Boston Combined Residency Program	Cuestionarios validados de opción múltiple sobre conocimientos y exámenes clínicos objetivos y estructurados (OSCEs), desarrollado por la Academia Americana de Pediatría.
	Correa-Carhuachin KV (2014)	Original	Transversal analítico	Chiclayo	Médicos generales	60	Autofinanciado	Instrumento validado por los autores.
	Cuba-Fuentes MS (2016)	Original	Transversal descriptivo	Lima	Especialistas	40	Autofinanciado	Cuestionario elaborado para el estudio.
	Diaz-Plasencia JA (2016)	Original	Transversal analítico	Trujillo	Médicos, Residentes	93		Escala Likert para evaluar para evaluar el aprendizaje y la adquisición de las competencias ACGME.
	Flores A (2022)	Original	Transversal analítico	Lima	Médicos generales, Especialistas	382	Autofinanciado	Encuesta validada por los autores.
	García-Gutierrez FM (2023)	Original	Transversal analítico	Perú	Médicos	43		Cuestionario autoreportado.
	Mayo GV (2019)	Original	Transversal analítico	Lima	Médicos, Residentes	100		Cuestionario Escala de Empatía Médica de Jefferson en su versión HP (Health Professionals).
	Mendoza-Chuctaya G (2021)	Original	Transversal analítico	Perú	Médicos generales	30750	Autofinanciado	ENAM (cuestionario de opción múltiple estandarizado en Perú).
	Nieto-Gutierrez W (2020)	Original	Transversal descriptivo	Lima	Médicos generales	425	Sociedad Científica Medico Estudiantil Peruana, Perú (SOCIMEP)	Cuestionario con base en las dimensiones del Proyecto Tuning adaptado para América Latina.
	Pace L (2006)	Original	Transversal descriptivo	Perú	Médicos	35		Encuesta adaptada de una encuesta de médicos mexicanos realizada por el Population Council en 2002 con preguntas de opción múltiple y preguntas abiertas.
	Paredes P (1996)	Original	Transversal descriptivo	Peru	Médicos	40	Instituto de Harvard para el Desarrollo Internacional	Entrevista
	Riveros-Ruiz J (2020)	Original	Transversal analítico	Lima	Médicos, Residentes	271	Autofinanciado	Cuestionario validado.
	Snowden R (1988)	Original	Longitudinal	Perú	Médicos	105		Entrevistas y una encuesta de 30 preguntas diseñada por los autores.
	Tarazona-Pedreros DE (2021)	Original	Transversal analítico	Perú	Internos	71	Autofinanciado	Encuesta Palliative Care Knowledge Test (PCKT) modificado por Ordoñez.
	Taype-Rondan (2015)	Carta al editor	Transversal descriptivo	Perú	Médicos generales	268	Autofinanciado	Encuesta sobre percepcion de las habilidades clínicas.
	Taype-Rondan (2016)	Original	Transversal analítico	Perú	Médicos generales	117		Encuesta sobre autopercepción, basada en las competencias médicas recomendadas por múltiples instituciones.
	Ticse-Aguirre RW (2019)	Original	Intervención educativa	Lima	Médicos, Residentes	25	Financiado (Fondo de Apoyo a la Investigación, UPCH)	Examen clínico objetivo estructurado (ECOE) usando el método CICAA (conectar, identificar y comprender, acordar y ayudar).
	Vásquez-Silva L (2015)	Original	Transversal descriptivo	Lima	Residentes, Especialistas	211	Autofinanciado	Encuesta modificada aplicada por Veloz-Martínez et al.
	Zafra-Tanaka JH (2018)	Original	Transversal analítico	Lima	Médicos generales	432		Encuesta autopercibida ad hoc.
	Zafra-Tanaka JH (2019)	Original	Transversal analítico	Lima	Médicos generales	434		Encuesta ad hoc.
	Zea-Vera A (2012)	Original	Transversal descriptivo	Lima	Internos y Residentes	172	Autofinanciado	Cuestionario creado para el estudio.
	Autor (año)	Tipo de artículo	Diseño del estudio	Lugar donde se realizó el estudio	Población (Estudiantes, médicos general, especialistas)	Tamaño de muestra	Financiamiento	Método de evaluación de competencias
	Acuña Ortiz FA (2016)	Original	Transversal descriptivo	Chiclayo	Médicos generales	145		Encuesta de opción múltiple creada por los autores en base a revisión bibliográfica y los criterios de fibromialgia ACR 1990 para evaluar tópicos en diagnóstico y tratamiento.
	Cherrez Ojeda I (2013)	Original	Transversal analítico	Perú	Residentes, Especialistas	93		Cuestionario OSAKA para medir los conocimientos y actitudes sobre la apnea obstructiva del sueño.
	Cherrez Ojeda I (2016)	Original	Transversal analítico	Lima	Médicos	52		Encuesta desarrollada previamente por un panel de expertos de la Sociedad Italiana de Medicina Respiratoria para evaluar comunicación con pacientes con asma (versión en español).
	Chiang SS (2014)	Original	Transversal analítico	Lima	Médicos generales	103	Centro David Rockefeller para Estudios Latinoamericanos de la Universidad de Harvard y la Fundación de la Familia Potts	Instrumento creado para evaluar el conocimiento de los proveedores sobre cinco dimensiones de la TB infantil: (1) transmisión, (2) presentación clínica, (3) diagnóstico, (4) prevención y (5) tratamiento.
	Cieza Zevallos JA (2010)	Original	Transversal analítico	Perú	Internos			ENAM (cuestionario de opción múltiple estandarizado en Perú).
	Cordova E (2018)	Original	Longitudinal	Cajamarca	Médicos	20	Fred Lovejoy Research and Education Grant of the Boston Combined Residency Program	Cuestionarios validados de opción múltiple sobre conocimientos y exámenes clínicos objetivos y estructurados (OSCEs), desarrollado por la Academia Americana de Pediatría
	Correa-Carhuachin KV (2014)	Original	Transversal analítico	Chiclayo	Médicos generales	60	Autofinanciado	Instrumento validado por los autores para medir conocimientos en hígado graso no alcohólico.
	Cuba-Fuentes MS (2016)	Original	Transversal descriptivo	Lima	Especialistas	40	Autofinanciado	Cuestionario elaborado para el estudio.
	Diaz-Plasencia JA (2016)	Original	Transversal analítico	Trujillo	Médicos, Residentes	93		Escala Likert ara evaluar la percepción de los residentes sobre su aprendizaje y valor de las actividades educativas en la adquisición de las competencias ACGME.
	Flores A (2022)	Original	Transversal analítico	Lima	Médicos generales, Especialistas	382	Autofinanciado	Encuesta validada por los autores para medir nivel de conocimiento en enfermedades raras.
	García-Gutierrez FM (2023)	Original	Transversal analítico	Perú	Médicos	43		Cuestionario autoreportado sobre conocimiento, utilidad, desventajas y seguridad de la telemedicina entre estudiantes y profesionales de medicina.
	Mayo GV (2019)	Original	Transversal analítico	Lima	Médicos, Residentes	100		Cuestionario Escala de Empatía Médica de Jefferson en su versión HP (Health Professionals).
	Mendoza-Chuctaya G (2021)	Original	Transversal analítico	Perú	Médicos generales	30750	Autofinanciado	ENAM (cuestionario de opción múltiple estandarizado en Perú).
	Nieto-Gutierrez W (2020)	Original	Transversal descriptivo	Lima	Médicos generales	425	Sociedad Científica Medico Estudiantil Peruana, Perú (SOCIMEP)	Cuestionario con base en las dimensiones del Proyecto Tuning adaptado para América Latina.
	Pace L (2006)	Original	Transversal descriptivo	Perú	Médicos	35		Encuesta adaptada de una encuesta de médicos mexicanos realizada por el Population Council en 2002 con preguntas de opción múltiple y preguntas abiertas.
	Paredes P (1996)	Original	Transversal descriptivo	Peru	Médicos	40	Instituto de Harvard para el Desarrollo Internacional	Entrevista
	Riveros-Ruiz J (2020)	Original	Transversal analítico	Lima	Médicos, Residentes	271	Autofinanciado	Cuestionario validado "residente como educador".
	Snowden R (1988)	Original	Longitudinal	Perú	Médicos	105		Entrevistas y una encuesta de 30 preguntas diseñada por los autores.
	Tarazona-Pedreros DE (2021)	Original	Transversal analítico	Perú	Internos	71	Autofinanciado	Encuesta Palliative Care Knowledge Test (PCKT) modificado por Ordoñez.
	Taype-Rondan (2015)	Carta al editor	Transversal descriptivo	Perú	Médicos generales	268	Autofinanciado	Encuesta sobre percepcion de las habilidades clínicas.
	Taype-Rondan (2016)	Original	Transversal analítico	Perú	Médicos generales	117		Encuesta sobre la percepción sobre la capacitación recibida en procedimientos clínicos, quirúrgicos y gineco- obstétricos basada en las competencias médicas recomendadas por la Comisión para la Acreditación de facultades o escuelas de Medicina Humana del Perú, Scottish Deans’ Medical Education Group, Tomorrow's Doctors, Association of American Medical Colleges, el proyecto Tuning y CanMEDS.
	Ticse-Aguirre RW (2019)	Original	Intervención educativa	Lima	Médicos, Residentes	25	Financiado (Fondo de Apoyo a la Investigación, UPCH)	Examen clínico objetivo estructurado (ECOE) usando el método CICAA (conectar, identificar y comprender, acordar y ayudar, que es un modelo utilizado para entrenar y evaluar la comunicación clínica, se fundamenta en el modelo de atención centrado en el paciente).
	Vásquez-Silva L (2015)	Original	Transversal descriptivo	Lima	Residentes, Especialistas	211	Autofinanciado	Encuesta modificada aplicada por Veloz-Martínez et al.
	Zafra-Tanaka JH (2018)	Original	Transversal analítico	Lima	Médicos generales	432		Encuesta autopercibida ad hoc con características sociodemográficas y competencias autopercibidas para realizar exámenes de diagnóstico de cáncer de cuello uterino (PAP, IVAA y VILI).
	Zafra-Tanaka JH (2019)	Original	Transversal analítico	Lima	Médicos generales	434		Encuesta ad hoc elaborada para el estudio con cuatro apartados: 1) datos sociodemográficos, 2) autopercepción de competencias en salud mental, 3) autopercepción de competencias en medicina general y 4) autopercepción de competencias en atención obstétrica. Para este estudio, utilizamos datos de las dos primeras secciones.
	Zea-Vera A (2012)	Original	Transversal descriptivo	Lima	Internos y Residentes	172	Autofinanciado	Cuestionario creado para el estudio (capacidad de reconocer indicadores de riesgo).

## Sheet: Resum_Tabla 1
	Tabla 1. Características de los estudios incluidos
	Autor (año), tipo de artículo, diseño del estudio, financiamiento	Lugar, población y tamaño de muestra	Método de evaluación de competencias
	Acuña Ortiz FA (2016) Original Transversal descriptivo	Chiclayo Médicos generales 145	Encuesta de opción múltiple creada por los autores.
	Cherrez Ojeda I (2013) Original Transversal analítico	Perú Residentes, Especialistas 93	Cuestionario OSAKA.
	Cherrez Ojeda I (2016) Original Transversal analítico	Lima Médicos 52	Encuesta desarrollada por la Sociedad Italiana de Medicina Respiratoria (versión en español).
	Chiang SS (2014) Original Transversal analítico	Lima Médicos generales 103	Instrumento creado para el estudio.
	Cieza Zevallos JA (2010) Original Transversal analítico	Perú Internos	ENAM (cuestionario de opción múltiple estandarizado en Perú).
	Cordova E (2018) Original Longitudinal	Cajamarca Médicos 20	Cuestionarios validados de opción múltiple sobre conocimientos y exámenes clínicos objetivos y estructurados (OSCEs), desarrollado por la Academia Americana de Pediatría.
	Correa-Carhuachin KV (2014) Original Transversal analítico	Chiclayo Médicos generales 60	Instrumento validado por los autores.
	Cuba-Fuentes MS (2016) Original Transversal descriptivo	Lima Especialistas 40	Cuestionario elaborado para el estudio.
	Diaz-Plasencia JA (2016) Original Transversal analítico	Trujillo Médicos, Residentes 93	Escala Likert para evaluar para evaluar el aprendizaje y la adquisición de las competencias ACGME.
	Flores A (2022) Original Transversal analítico	Lima Médicos generales, Especialistas 382	Encuesta validada por los autores.
	García-Gutierrez FM (2023) Original Transversal analítico	Perú Médicos 43	Cuestionario autoreportado.
	Mayo GV (2019) Original Transversal analítico	Lima Médicos, Residentes 100	Cuestionario Escala de Empatía Médica de Jefferson en su versión HP (Health Professionals).
	Mendoza-Chuctaya G (2021) Original Transversal analítico	Perú Médicos generales 30750	ENAM (cuestionario de opción múltiple estandarizado en Perú).
	Nieto-Gutierrez W (2020) Original Transversal descriptivo	Lima Médicos generales 425	Cuestionario con base en las dimensiones del Proyecto Tuning adaptado para América Latina.
	Pace L (2006) Original Transversal descriptivo	Perú Médicos 35	Encuesta adaptada de una encuesta de médicos mexicanos realizada por el Population Council en 2002 con preguntas de opción múltiple y preguntas abiertas.
	Paredes P (1996) Original Transversal descriptivo	Peru Médicos 40	Entrevista
	Riveros-Ruiz J (2020) Original Transversal analítico	Lima Médicos, Residentes 271	Cuestionario validado.
	Snowden R (1988) Original Longitudinal	Perú Médicos 105	Entrevistas y una encuesta de 30 preguntas diseñada por los autores.
	Tarazona-Pedreros DE (2021) Original Transversal analítico	Perú Internos 71	Encuesta Palliative Care Knowledge Test (PCKT) modificado por Ordoñez.
	Taype-Rondan (2015) Carta al editor Transversal descriptivo	Perú Médicos generales 268	Encuesta sobre percepcion de las habilidades clínicas.
	Taype-Rondan (2016) Original Transversal analítico	Perú Médicos generales 117	Encuesta sobre autopercepción, basada en las competencias médicas recomendadas por múltiples instituciones.
	Ticse-Aguirre RW (2019) Original Intervención educativa	Lima Médicos, Residentes 25	Examen clínico objetivo estructurado (ECOE) usando el método CICAA (conectar, identificar y comprender, acordar y ayudar).
	Vásquez-Silva L (2015) Original Transversal descriptivo	Lima Residentes, Especialistas 211	Encuesta modificada aplicada por Veloz-Martínez et al.
	Zafra-Tanaka JH (2018) Original Transversal analítico	Lima Médicos generales 432	Encuesta autopercibida ad hoc.
	Zafra-Tanaka JH (2019) Original Transversal analítico	Lima Médicos generales 434	Encuesta ad hoc.
	Zea-Vera A (2012) Original Transversal descriptivo	Lima Internos y Residentes 172	Cuestionario creado para el estudio.

## Sheet: PERÚ_FINAL
	Nombre del articulo	Estudio	Fechas	País, ciudad	Tipo de artículo (carta al editor, original, pre-print...)	Entorno estudiantil	Población	Tamaño de muestra	Evaluación	Instrumento usado para evaluar competencias	Tipo de competencias	Competencias evaluadas	COMENTARIOS										Diseño	Técnica de muestreo	Edad	Género	Nacionalidad	Año de estudio	Tipo de universidad (Nacional/ Privada)	Competencias evaluadas	¿Realizó prácticas extracurriculares?
Christian	Level of knowledge in medical emergencies among medical students of Peruvian universities]	Mejía CR	2007-2008	Perú, Arequipa, Cajamarca, Chiclayo, Cusco, Huancayo, Piura, Puno, Tacna, Ancash, Lima	Original	Estudiantes de medicina	Estudiantes de medicina de primero a quinto año	2109	Examen/Test/Cuestionario	Encuesta diseñada para el estudio con validacion por juicio de expertos y estudio piloto	Teórico	Nivel de conocimiento ante emergencias médicas	Resaltado porque el estudio incluye a estudiantes de medicina de años menores, excluye a los de 6to y 7mo año
Mafer	Knowledge level of medical students and physicians about rare diseases in Lima, Peru	Flores Andres, 2022	Diciembre 2020 a Marzo 2022	Peru, Lima	Original	Estudiantes de medicina	estudiantes de medicina >18a y médicos de Lima	338 estudiantes y 382 médicos	Examen/Test/Cuestionario	encuesta diseñada por los autores (tiene alfa de Cronbach)	Teórico	conocimientosobre enfermedades huerfanas (definición, causa, presentación) ; percepción sobre si se sienten competentes en u atención
Shalom	Valoración del trabajo colaborativo y rendimiento académico en el proceso de enseñanza de un curso de investigación en estudiantes de medicina	Juan P. Matzumura-Kasano	2019	Perú, Lima	Original	Estudiantes de medicina	166 estudiantes de medicina humana matriculados en el curso de metodología de la investigación médica de una universidad privada de Lima	148	Examen/Test/Cuestionario	cuestionario de análisis del trabajo cooperativo en educación superior (ACOES) y escala de Likert	Teótico-Práctico	El rendimiento académico fue medido mediante el promedio final de notas según escala vigesimal, de acuerdo a los siguientes componentes: a) calificaciones correspondientes a conocimientos; b) desarrollo de actividades aplicativas; c) evaluación actitudinal; y d) proyecto de investigación formativa.
Renata	Knowledge about medical emergencies among medical students from the National University of Ucayali	Vilchez-Cornejo (2019)	2016	Perú, Ucayali	Original	Estudiantes de medicina	Estudiantes del primero al sexto años de la Facultad de Medicina Humana de la Universidad Nacional de Ucayali	243	Examen/Test/Cuestionario	Encuesta validada	Teórico	Conocimientos sobre emergencias médicas		SCOPUS
Shalom	Analysis of Statistical Knowledge of Peruvian Medical Students: A Cross-Sectional Analytical Study Based on a Survey	Víctor Juan Vera-Ponce	Estudio: November 15, 2021 - February 15, 2022	Perú, Lima	Original	Estudiantes de medicina	estudiantes de medicina de facultades de medicina humana en Perú	918	Examen/Test/Cuestionario	Encuesta validada	Teórico	conocimiento de bioestadística		SCOPUS
Shalom	Poor Knowledge of Acute Mountain Sickness in Latin American Medical Students	Renzo F Alarcón	2022	Perú, Cusco	Original	Estudiantes de medicina	840 estudiantes de medicina que asistieron al Encuentro Panamericano de Estudiantes en Cusco	288	Examen/Test/Cuestionario	cuestionario	Teórico	conocimiento del mal agudo de montaña y la profilaxis efectiva	sin acceso al full-text	SCOPUS
Shalom	Percepciones de utilidad y preparación para el Examen Nacional de Medicina en 10 facultades peruanas, 2017	Christian R.Mejia	Perú	2017	Original	Estudiantes de medicina	estudiantes de 10 universidades peruanas: 6 privadas (Universidad San Pedro-Ancash, Universidad Peruana Los Andes-Huancayo, Universidad Católica Santa María-Arequipa, Universidad Privada de Tacna-Tacna, Universidad Peruana Unión-Lima Provincias y la Universidad Ricardo Palma-Lima) y 4 públicas (Universidad Nacional de Trujillo-La Libertad, Universidad Nacional del Santa-Ancash, Universidad Nacion…	1762	Examen/Test/Cuestionario	encuesta	Teórico	conocimiento sobre el ENAM
Shalom	Examen Nacional de Medicina del Perú: análisis y variación de resultados en una escuela de Medicina. 2008-2015	GiustonMendoza-Chuctaya	Perú	2008-2015	Original	Estudiantes de medicina	alumnos de la UNSAAC que rindieron el ENAM en el periodo 2008-2015.	337	Examen/Test/Cuestionario	notas	Teórico	Notas del ENAM
Christian	Habilidad gráfica y numérica en estudiantes de medicina de pre y posgrado de una universidad privada	Mas G	2014	Perú, Lima	Original	Estudiantes de medicina y residentes	Estudiantes de medicina de 6° y 7°año de la UPCH y médicos residentes de 1°-4° año de la misma universidad rotantes en los hospitales Arzobispo Loayza y Cayetano Heredia	169	Otros	escala de habilidad numérica objetiva, escala de habilidad numérica subjetiva y escala de habilidad gráfica	Práctico	habilidades gráficas y numéricas
Mafer	Knowledge of epidemiological risk indicators used in clinical trials among medical students in advanced years and medical residents]	Zea-Vera (2012)	2012	Perú, Lima	Original	Estudiantes de medicina y Residentes	estudiantes de los dos últimos años de medicina y residentes de primer, segundo y tercer año de las especialidades de Pediatría, Medicina, Cirugía General y Ginecología-Obstetricia de un hospital de referencia de Perú	182 (252 incluyendo residentes)	Examen/Test/Cuestionario	Encuesta para el estudio validada por juicio de expertos y prueba test-retest	Teótico-Práctico	conocimiento y calculo de indicadores de riesgo epidemiológicos
Mafer	Knowledge of Electrocardiogram Interpretation in Medical Interns at a Peruvian University	Apaza-Ramos J, (2021)	2020	Peru, Lima	Original	Internos	internos de medicina	148	Examen/Test/Cuestionario	El instrumento utilizado fue el “Cuestionario de Conocimientos de Electrocardiografía”, validado por Alcantara L.	Teórico	conocimiento sobre EKG
Renata	Factores asociados a la calificación del Examen Nacional de Medicina 2012 en internos de la UNMSM	Arenas-Significación (2014)	2012	Perú, Lima	Original	Internos	Internos de medicina humana del 2012	146	Examen/Test/Cuestionario	ENAM	Teórico	Notas del ENAM	ENAM. No evalúa compentencias, solo factores asociados a la nota del ENAM como sede internado, promedio ponderado univ, etc
Shalom	[Perception of newly graduated physicians on clinical skills acquired in medical schools in Lima, Perú]	Álvaro Taype-Rondán (2017)	2014-04-01	Perú, Lima	Carta al editor	Médicos	médicos asistentes al “I Curso Regional de inducción al Servicio Rural y Urbano Marginal de Salud (SERUMS)”	268	Examen/Test/Cuestionario	encuesta	Percepción	enseñanza recibida y las habilidades adquiridas en el pregrado
Christian	Attitudes and knowledge about obstructive sleep apnea among Latin American primary care physicians	Cherrez Ojeda I	2010-2011	Peru, Venezuela, Ecuador	Original	Médicos	médicos de atención primaria (médicos de familia y residentes en formación en esta disciplina) que asistían a congresos médicos científicos en seis ciudades, incluidas Quito y Guayaquil, Ecuador (julio de 2010 a septiembre de 2010); Lima, Perú (junio de 2011); y Caracas, Valencia y Maracaibo, Venezuela (mayo de 2010 a septiembre de 2010).	367	Examen/Test/Cuestionario	Cuestionario de OSAKA	Teórico	Conocimiento y actitudes hacia la apnea obstructiva del sueño	la poblacion es medicos de primer nivel de atencion en distintos paises, no necesariamente son medicos recien graduados porque menciona que tambien incluye a residentes en atencion primaria
Mafer	Percepción de médicos de una universidad de Lima sobre su capacitación en procedimientos médicos durante el internado	Taype-Rondán A, 2016	2014	Peru, Lima	Original	Médicos	médicos recién egresados	117	Examen/Test/Cuestionario	encuesta (por consenso)	Percepción	percepción sobre la capacitación recibida en procedimientos clínicos, quirúrgicos y gineco-obstétricos durante el internado.
Shalom	Self-perceived competence in early diagnosis of cervical cancer among recently graduated physicians from Lima, Peru	Jessica Hanae Zafra-Tanaka (2018)	Abril	Perú, Lima	Original	Médicos	médicos asistentes a la “Sexta Convención Nacional SERUMS” (“VI Convención Nacional SERUMS”)	432	Otros	instrumento ad hoc que incluía características sociodemográficas y competencias autopercibidas para realizar exámenes de diagnóstico de cáncer de cuello uterino (PAP, IVAA y VILI) + "Muy en desacuerdo", "En desacuerdo", "Neutral", "De acuerdo" y "Muy de acuerdo".	Percepción	competencias autopercibidas para realizar las pruebas de tamizaje de cáncer de cuello uterino: PAP, IVAA y VILI
Shalom	Self-perceived competencies in the diagnosis and treatment of mental health disorders among general practitioners in Lima, Peru	Jessica Hanae Zafra-Tanaka (2017)	Abril	Perú, Lima	Original	Médicos	médicos asistentes a la “Sexta Convención Nacional SERUMS” (“VI Convención Nacional SERUMS”)	434	Examen/Test/Cuestionario	Cuestionario	Práctico	Se estudiaron cuatro trastornos de salud mental: depresión mayor, trastorno de ansiedad, dependencia del alcohol y esquizofrenia. Para los tres primeros trastornos se evaluaron las siguientes competencias: diagnóstico, tratamiento no farmacológico (por ejemplo, psicoeducación) y tratamiento farmacológico; mientras que para la esquizofrenia solo se valoró el diagnóstico y el tratamiento farmacológ…
Shalom	Self-perception of competences in clinical practice among recently graduated physicians from Lima, Peru	WendyNieto-Gutierrez (2020)	mayo	Perú, Lima	Original	Médicos	médicos asistentes a la “Sexta Convención Nacional SERUMS” (“VI Convención Nacional SERUMS”)	425	Examen/Test/Cuestionario	Cuestionarios y para evaluar cada ítem se usó la escala de Likert	Percepción	Proyecto Tuning. Competencias autopercibidas para medicina general, Competencias autopercibidas para atención obstétrica y Competencias autopercibidas para salud mental diagnostico y tratamiento
Christian	Knowledge on non alcoholic fatty liver disease in general practitioners from two districts of Chiclayo, Peru, during 2012]	Correa-Carhuachi KV	2012	Perú, Chiclayo	Original	Médicos	médicos generales	60	Examen/Test/Cuestionario	Encuesta creada y validada para el estudio	Teórico	nivel de conocimiento en hígado graso no alcohólico
Christian	Self-perceived competencies on evidence-based medicine in medical students and physicians registered in a virtual course: a cross-sectional study.	Romero-Robles MA	2022	Perú (ademas incluye México, Bolivia)	Original	Médicos	médicos y estudiantes de medicina inscritos a un curso de MBE	1793	Examen/Test/Cuestionario	Encuesta creada para el estudio	Percepción	competencias autopercibidas en MBE
Shalom	Factors influencing physicians' prescribing behaviour in the treatment of childhood diarrhoea: knowledge may not be the clue - Peru	P Paredes	Abril - Octubre 1991	Lima, Perú (San Juan de Miraflores and Villa Maria del Triunfo)	Original	Médicos	20 médicos del MINSA y 20 de clínicas privadas	40	Otros	evaluaciones prácticas, entrevista a los médicos	Práctico	competencias en cuanto a un buen tratamiento de la diarrea aguda en niños
Shalom	Examen Nacional de Medicina (ENAM): Análisis de la última década de evaluaciones teóricas en los futuros médicos del Perú	Giuston Mendoza-Chuctaya1	Perú	2009-2019	Original	Médicos	100% de médicos inscritos a procesos de adjudicación del Servicio Rural Urbano Marginal de Salud (SERUMS) del 2009-2019	30750	Examen/Test/Cuestionario	notas	Teórico	Notas del ENAM
Christian	Factores asociados a la percepción de competencias gerenciales en médicos peruanos recién egresados	Bustamante-García M	2018	Perú, Lima	Original	Médicos	Médicos recién egresados	289	Examen/Test/Cuestionario	cuestionario “How Dutch medical specialists perceive the competencies and training needs of medical residents in healthcare management”	Percepción	Percepción de competencias gerenciales
Shalom	Concordancia entre las habilidades, conocimientos y labores de médicos peruanos recién egresados con respecto a su propia percepción de las características de un buen médico	Eduardo Vélez-Segovia	2013 (inves: Abril 2010)	Perú, Lima	Original	Médicos/SERUMS	médicos postulantes a la segunda selección regional de sedes de SERUMS que asistieron al último día de ésta en Lima	281	Examen/Test/Cuestionario	cuestionario creado para el estudio	Percepción	Percepción de qué habilidades, capacidades, conocimientos y labores que debería tener un buen médico
Shalom	[Correlation and concordance between the national test of medicine (ENAM) and the grade point average (GPA): analysis of the peruvian experience in the period 2007 - 2009]	Charles Huamaní	Perú	2007 - 2009	Original	Médicos/SERUMS	médicos postulantes a los procesos del Servicio de Salud Rural y Urbano Marginal del Perú (SERUMS) de los años 2008 a 2010	6 117	Examen/Test/Cuestionario	notas obtenidas en el ENAM 2008-2010 y promedios obtenidos de 2007 a 2009.	Teórico	conocimiento (correlación entre notas del ENAM y promedio general de calificaciones)
Christian	Knowledge and attitudes of tuberculosis management in San Juan de Lurigancho district of Lima, Peru	Kiefer EM	2009	Perú, Lima	Original	Mixtura	Distintos profesionales de la salud (incluye médicos, enfermeras, tecnicos en salud, trabajadores comunitarios y estudiantes)	73	Examen/Test/Cuestionario	Encuesta creada para el estudio	Teórico	Conocimiento de TB
Mafer	Inadequate level of knowledge of first aid according to occupational group in 25 Peruvian hospitals: Frequency and associated factors	Aranzabal	2017-06-01	Perú, Lima	Original	Mixtura	medicos y otro personal de salud	1074	Examen/Test/Cuestionario	cuestionario de los autores	Teórico	nivel de conocimientos de primeros auxilios	SCOPUS
Mafer	Factores asociados al nivel de conocimiento en reanimación cardiopulmonar en hospitales del Perú	Aranzabal	2017-03-01	Perú, Lima	Original	Mixtura	medicos y otro personal de salud	1075	Examen/Test/Cuestionario	cuestionario de los autores	Teórico	nivel de conocimientos de primeros auxilios	SCHOLAR
Shalom	Percepción de residentes de Medicina Física y Rehabilitación del Perú sobre su residencia médica durante la pandemia por COVID-19	De la Cerna-Luna R	2021	Perú, Lima, Trujillo, Arequipa, Chiclayo	Original	Residentes	Residentes de Medicina Física y Rehabilitación en el Perú	60	Examen/Test/Cuestionario	Encuesta diseñada para el estudio	Práctico	Competencias básicas para el ejercicio de la especialidad de Terapia Física y Rehabilitación
Christian	Skills of the medical resident as an educator in a private university of Peru	Riveros-Ruiz J	2018	Perú, Lima	Original	Residentes	Médicos residentes de la Universidad Ricardo Palma	271	Examen/Test/Cuestionario	cuestionario validado "residente como educador"	Práctico	competencias sobre técnicas de enseñanza-aprendizaje
Christian	Uso de fuentes de información por médicos recién egresados ​​de Lima	Mejia CR	2014	Peru, Lima	Original	Medicos/SERUMS	Médicos recien egresados	490	Examen/Test/Cuestionario	Cuestionario	Práctico	Uso de fuentes de infromación
Christian	Positive Impact of Professionalism on the Perception of Global Well-Being: A Study in Healthcare Professionals Starting Their First Working Experience in Peruvian Rural Areas	Lopez Morales H	2020	Peru, Arequipa	Original	Mixtura	Médicos y enfermeros que adjudicaron plaza de SERUMS	303	Examen/Test/Cuestionario	El profesionalismo se midió utilizando las escalas de empatía de Jefferson (JSE), trabajo en equipo (JSAPNC) y aprendizaje permanente (JeffSPLL)	Práctico	Profesionalismo
Christian	Importancia de las competencias y utilidad de las actividades de aprendizaje en el desempeño de los residentes de medicina	Diaz-Plasencia JA	2016	Peru, Trujillo	Original	Residentes	Medicos residentes, tutores y directores de programas de segunda especializacion	93	Examen/Test/Cuestionario	Cuestionario	Percepción	Competencias del ACGME
Christian	Aplicación longitudinal del Mini Clinical Examination (Mini-CEX) en médicos residentes	Olascoaga AC	2019	Peru, Lima	Original	Residentes	Medicos resiidentes	14	Examen/Test/Cuestionario	Cuestionario Mini-CEX para evaluar habilidades clínicas	Práctico	anamnesis, examen físico, habilidades de comunicación, profesionalismo, juicio clínico, organización y valoración global
	Knowledge on fibromyalgia among general practitioners, from Chiclayo-Peru, 2016
	Patient-physician relationship in the management of asthma: Multicentric approach in Latin America
	Evaluación del conocimiento de los proveedores de salud sobre la tuberculosis infantil en Lima, Perú .
	[Knowledge and problems regarding the topical treatment of leg ulcers: survey among general practitioners in the Indre-et-Loire area]
	Perception of physicians about medical education received during their Nephrology residency training in Peru
	How much do Latin American medical students know about radiology? Latin-American multicenter cross-sectional study
	[Medical residency program: perceptions of medical residents in hospitals of Lima and Callao]
	Nombre del articulo	Estudio	Fechas	País, ciudad	Tipo de artículo (carta al editor, original, pre-print...)	Entorno estudiantil	Población	Tamaño de muestra	Evaluación	Instrumento usado para evaluar competencias	Competencias evaluadas	COMENTARIOS										Diseño	Técnica de muestreo	Edad	Género	Nacionalidad	Año de estudio	Tipo de universidad (Nacional/ Privada)	Competencias evaluadas	¿Realizó prácticas extracurriculares?
Shalom	Flipped classroom in the development of skills for home control of mosquitoes of public health importance	Gago, Dulio Oseda	2022	Perú	Original	Estudiantes de medicina	386 estudiantes de la Universidad Nacional Autónoma de Chota, Camarja, Perú	72		Flipped Classroom Model (pre and post test)	competencias para el control domicilario de mosquitos	INTERVENCIÓN	SCOPUS
Shalom	Entorno virtual Moodle en la mejora del aprendizaje de cirugía en estudiantes de medicina de la Universidad Católica Santo Toribio de Mogrovejo	Franklin Saavedra-Idrogo	2015	Perú, Chiclayo	Original	Estudiantes de medicina	estudiantes matriculados en el 12.º ciclo de la Escuela de Medicina de la USAT, segundo semestre de 2015	20		pre y post-test (cuestionario de 20 preguntas)	conocimientos referidos a los cuidados de un paciente en el preoperatorio, definiciones de patologías quirúrgicas, conocimiento de la clínica quirúrgica en las patologías más frecuentes que se presentan en la región, técnicas modernas empleadas en cirugía y manejo de patologías quirúrgicas del primer nivel de atención.	INTERVENCIÓN	SCHOLAR
Edson	Knowledge acquisition and retention after a high flow training programme in Peru: a quasi-experimental single group pre-post design	Laura E Ellington (2020)	3 meses y de 12 meses	Lima, Perú	Original	Mixtura	médicos tratantes, becarios, residentes de pediatría, enfermeras registradas, terapeutas respiratorios y técnicos médicos que trabajan en la UCIP	80		Encuestas de evaluación previas y posteriores a la capacitación	implementación inicial de alto flujo programa de capacitación	INTERVENCIÓN
Edson	Perceived confidence in the FAST exam before and after an educational intervention in a developing country. - peru	André K. Crouch (2010)	2008	Cusco, Perú	Original	Médicos	medicos	13	Examen/Test/Cuestionario	encuesta	examen FAST (evaluación enfocada de la ecografía en trauma)	es un examen de exploracion con ecografo y evaluado con encuesta
Edson	The impact of distance cataract surgical wet laboratory training on cataract surgical competency of ophthalmology residents. - Peru	Amelia Geary (2021)	2017	La Libertad del Perú	Original	Residentes	residentes	21	Otros	tareas, videos hechos, practica	Práctico	tareas, videos hechos, practica	La evaluacion fue como una evaluacion de las videoconferencias que les daban y ellos lo replicaban en sus centreos y lo presnetaban como videos hechos por ellos o tareas y esa era la calificacionb
Shalom	Effect of a short training in communication abilities with the CICAA method in an university in Lima, Peru	Ticse-Aguirre RW.	2019	Perú, Lima	Original	Residentes	médicos residentes de primer año académico de las especialidades de medicina familiar, medicina interna y pediatría, que tenían como sede docente el Hospital Cayetano Heredia (HCH) y en el caso de los residentes de medicina familiar centros de salud docentes.	25	Otros	ECOE de comunicación basado en el método CICAA	Comunicación	habilidades de comunicación
Edson	Optimizing international neurosurgical outreach missions: 15-year appraisal of operative skill transfer in Lima, Peru	Raúl Jandial (2021)	2004 y 2006	Lima, Perú	Original	Especialistas	neurocirujanos	2	Otros	herramientas digitales (servicios de correo electrónico y videoconferencia)	Práctico	técnicas de neurocirugía pediátrica invasiva, centrándose en la cirugía endoscópica instrucción, practica
Shalom	Enhancing Oral Skills and Motivation Through Role-Playing Activities in Medical Students	Vladimir Román Gutiérrez-Huancayo*	2021-10-01	Perú	Original	Estudiantes de medicina	estudiantes pertenecientes a la Facultad de Medicina de la Universidad Nacional de Piura que no tenían conocimientos básicos de inglés con fines médicos	40	Examen/Test/Cuestionario	pre-test oral, post test con juego de roles, Attitude Motivation Test Battery (AMTB) y una entrevista semi-estructurada	Comunicación	habilidades de comunicación y motivación		SCOPUS
Edson	Video simulation to learn pediatric resuscitation skills tailored to a low resource setting: A pilot program in Iquitos, Peru.	Cristina Shemwell (2022)	2019	Iquitos, Perú	Original	Estudiantes de medicina	pasantes de pediatría del Hospital Regional de Loreto	>20	Otros	video pregrabado-encuesta	Práctico	habilidades de reanimación pediátrica
	Nombre del articulo	Estudio	Fechas	País, ciudad	Tipo de artículo (carta al editor, original, pre-print...)	Entorno estudiantil	Población	Tamaño de muestra	Evaluación	Instrumento usado para evaluar competencias	Competencias evaluadas	COMENTARIOS										Diseño	Técnica de muestreo	Edad	Género	Nacionalidad	Año de estudio	Tipo de universidad (Nacional/ Privada)	Competencias evaluadas	¿Realizó prácticas extracurriculares?
Renata	Formación por competencias en investigación científica basada en el diseño curricular en una facultad de medicina humana	Romaní-Romaní (2022)	-	Perú,Lima	Artículo especial	Estudiantes de medicina	Estudiantes de la universidad de Piura, Lima	-		Programa de estudio	Competencias en investigación	Artículo especial, no tiene formato IMRD.	SCOPUS
Renata	Empathy Enhancement Based on a Semiotics Training Program: A Longitudinal Study in Peruvian Medical Students	Fernandez-Rodriguez (2020)		Perú, Trujillo	Original	Estudiantes de medicina	Estudiantes de medicina de 3er año de la UPAO	227	Escalas	Escalas de empatía de Jefferson (JSE), la colaboración interprofesional (JSAPNC) y el aprendizaje permanente (JeffSPLL)	Empatía	La empatía es una competencia?	SCOPUS
Renata	Evaluation of empathy in students of human medicine at a public university in the south sierra of Peru	Morales-Concha (2018)	2015	Perú, Cusco	Original	Estudiantes de medicina	Estudiantes matriculados en el semestre 2015-I.	206	Escalas	Escala Jefferson de empatía médica en su versión «S» para la lengua castellana (EEMJ)	Empatía		SCOPUS
Christian	Team Based-Learning (TBL) as a primary strategy for the development of generic competences in medical students: the Peruvian case	Champin D	2010	Peru, Lima	Carta al editor	Estudiantes de medicina	Alumnos que cursaban el curso de Biología en la Universidad Peruana de Ciencias Aplicadas (UPC)	90	Notas de cursos	Nota final en el curso de Biología	Aprendizaje de RCP	Aprendizaje de Biología	Resaltado porque el estudio evalua el impacto del aprendizaje basado en equipos en el aprendizaje, no mide alguna competencia
Shalom	Percepción de los estudiantes de ciencias de la salud acerca de su formación en promoción de la salud	Gladys Santos-Falcón	2009	Perú, Lima	Original	Médicos/SERUMS	489 Estudiantes del penúltimo año de estudios de cinco escuelas académico profesionales (EAPs) de la Facultad de Medicina, UNMSM.	127 (37 era de medicina)		entrevista estructurada, con un cuestionario tipo Lickert modificado, y grupos focales	percepción sobre su formación, en relación a las estrategias de la promoción de la salud propuestas por la Carta de Ottawa.	Los estudiantes evalúan si su formación académica fue buena o mala básicamente.	SCHOLAR
Shalom	Building Oncofertility Core Competency in Developing Countries: Experience From Egypt, Tunisia, Brazil, Peru, and Panama.	Salama M	2020 (1 al 3 de noviembre de 2016)	Perú (tambien incluye Egipto, Brasil, Tunez, Panama)	Original	Médicos	médicos de la Red de socios globales del Consorcio de oncofertilidad de Egipto, Túnez, Brasil, Perú y Panamá		Examen/Test/Cuestionario	Encuesta diseñada para el estudio	Percepción	Competencias en oncofertilidad
Shalom	Factores resilientes y las competencias cognitivas de los internos de medicina del hospital Edgardo Rebagliati-EsSalud - 2018	Vojvodic Hernández, Iván Martín	Perú	2018		Internos	internos de medicina del Hospital Edgardo Rebagliati Martins de Es SALUD en el año 2018	42	Examen/Test/Cuestionario	test CRE-U para evaluar la resiliencia y sus factores y el Examen Nacional de Medicina (ENAM) para evaluar las competencias cognitivas.	Teórico	resiliencia y sus factores y las competencias cognitivas.
Shalom	Clinical research training of Peruvian neurologists: a baseline assessmen	Navarro-Chumbes GC	2004-2005	Perú, Lima y Arequipa	Original	Especialistas	Neurólogos registrados en el CMP	48	Examen/Test/Cuestionario	Encuesta y entrevista diseñada para el estudio	Percepción	Nivel de formación recibida en metodología de la investigación	Es un estudio cualitativo
Christian	Team Based-Learning (TBL) como estrategia primaria para el desarrollo de competencias genéricas en estudiantes de medicina: el caso peruano	Champin D	2010	Perú, Lima	Carta al editor	Estudiantes de medicina	Estudiantes de Medicina matriculados en el curso de Biología	90	Notas de cursos	Nota vigesimal obtenida en el curso	Teótico-Práctico	Desempeño en el curso de Biología
Mafer	National programmes for validating physician competence and fitness for practice: a scoping review	Horsley Tanya (2016)	articulo del 2016, literatura de 2000 a 2014	secundario	Scoping review		articulos que respondan a "programas nacionales para validar las competencias y aptitudes de los médicos"	45 articulos		en los articulos usan sistemas; el scoping los reporta	frecuencia en que los términos fueron usados; modelos que se han usado para desarrollar/implementar sistemas para validación médica; factores contextuales para desarrollo de los sistemas; factores para la calidad de atención que influyen en el desarrollo de programas	este evalua sistemas de recertificación o revalidación de calidad como los que hay en USA, UK, Canada (tiempo de especialista)
Edson	Factors associated with medical students' scores on the National Licensing Exam in Peru: a systematic review.	Javier Alejandro Flores Cohaila (2022)	2022-09-01	Perú	Revision Sistematica		estudios publicados en inglés o español estudios publicados desde 2003 estudios cuantitativos (estudios analíticos transversales, de casos y controles, de cohortes, cuasi experimentales y experimentales) estudios que evaluaran la puntuación ENAM como resultado	129 estudios		Microsoft Excel Modelo de Alyahyan y Dustegor Instrumentos	*datos generales de los estudios*: primer autor, año, ciudad de procedencia, objetivo del estudio, tipo de estudio (artículo de revista, tesis u otro) y diseño del estudio *datos específicos*: tamaño de la muestra, características sociodemográficas de los estudiantes (edad, sexo, nacionalidad, estado civil y situación académica), nivel socioeconómico, entorno de los estudiantes (facultad de medic…
Edson	[Correlation and concordance between the national test of medicine (ENAM) and the grade point average (GPA): analysis of the peruvian experience in the period 2007 - 2009].	Carlos Huamani (2011)	2008 a 2010	Perú	Secundario		médicos	6 117		registros de los médicos postulantes a los procesos del Servicio de Salud Rural y Urbano Marginal del Perú (SERUMS)	calificaciones obtenidas. en la ENAM y GPA

## Sheet: Tabla 2
	Tabla 3. Características de los internos o estudiantes de medicina del último año, médicos generales y residentes
	Característica	n (%)
	Sexo (n=17)
	Femenino	1577 (52,82)
	Masculino	1408 (47,18)
	Población (n=26)
	Internos	3 (11,54)
	Médicos generales	10 (38,46)
	Médicos residentes	7 (26,92)
	Médicos especialistas	4 (15,38)
	No especifica	6 (23,08)
	Tipo de especialidad (n=10)
	Clínica	9 (90)
	Quirúrgica	7 (70)
	Área donde se realizó la investigación (n=11)
	Ginecología obstetricia	2 (18,18)
	Educación médica	2 (18,18)
	Epidemiología	1 (9,09)
	Psiquiatría	1 (9,09)
	Gastroenterología	1 (9,09)
	Infectología	1 (9,09)
	Reumatología	1 (9,09)
	Otorrinolaringología	1 (9,09)
	Lugar donde fue realizado el estudio (n=21)
	Hospital	7 (33,33)
	Reuniones de médicos (congresos, cursos, talleres)	7 (33,33)
	Encuesta virtual	6 (28,57)
	Universidad	2(9,52)
	Postas y otros centros de salud	1 (4,76)
	Revista (n=26)
	Peruana	9 (34,62)
	Extranjera	17 (65,38)
	Indizado a Scopus (n=26)
	No	7 (26,92)
	Si (n=19)	19 (73,08)
	Q1	6 (31,58)
	Q2	2 (10,53)
	Q3	6 (31,58)
	Q4	5 (19,23)
	Idioma de publicación (n=26)
	Solo español	11 (42,31)
	Solo inglés	12 (46,15)
	Español e inglés	3 (11,54)

## Sheet: Tabla 3.
		Tabla 2. Estudios según clasificación ACGME y MINSA
		ACGME						MINSA													Habilidades técnicas	Habilidades conductuales						Competencias	Número de estudios	Estudios
	Fuente	1	2	3	4	5	6	1	2	3	4	5	6	7	8	9	10	11	12	13								Clasificación ACGEM
1	Acuña Ortiz FA (2016)		X					X	X												3				26		15.3846	Cuidado del paciente	4	Diaz-Plasencia JA (2016), Nieto-Gutierrez W (2020), Snowden R (1988), Taype-Rondan (2015),	#NAME?
2	Cherrez Ojeda I (2013)		X					X	X												3				100		76.9231	Conocimiento médico	20	Acuña Ortiz FA (2016), Cherrez Ojeda I (2013), Chiang SS (2014), Cieza, Zevallos JA (2010), Cordova E (2018), Correa-Carhuachin KV (2014), Cuba-Fuentes MS (2016), Diaz-Plasencia JA (2016), Flores A (2022), García-Gutierrez FM (2023), Mendoza-Chuctaya G (2021), Pace L (2006), Paredes P (1996), Riveros-Ruiz J (2020), Snowden R (1988), Tarazona, Pedreros DE (2021), Taype-Rondan (2015), Taype-Rondan …	#NAME?
3	Cherrez Ojeda I (2016)				X													X			2						23.0769	Aprendizaje y mejora basados en la práctica	6	Cordova E (2018), Diaz-Plasencia JA (2016), Nieto-Gutierrez W (2020), Taype-Rondan (2015), Zafra-Tanaka JH (2018), Zea-Vera A (2012)	#NAME?
4	Chiang SS (2014)		X					X	X												3						19.2308	Habilidades interpersonales y de comunicación	5	Cherrez Ojeda I (2016), Diaz-Plasencia JA (2016), Nieto-Gutierrez W (2020), Taype-Rondan (2015), Ticse-Aguirre RW (2019)	#NAME?
5	Cieza Zevallos JA (2010)		X					X	X												3						15.3846	Profesionalismo	4	Diaz-Plasencia JA (2016), Mayo GV (2019), Nieto-Gutierrez W (2020), Taype-Rondan (2015)	#NAME?
6	Cordova E (2018)		X	X					X												3						11.5385	Prácticas basadas en sistemas	3	Diaz-Plasencia JA (2016), Nieto-Gutierrez W (2020), Taype-Rondan (2015)	#NAME?
7	Correa-Carhuachin KV (2014)		X					X	X												3							Clasificación MINSA
8	Cuba-Fuentes MS (2016)		X																		1					1	50	Realizar la evaluación clinica y establecer plan de trabajo cnosiderando método cientifico, etica y profesionalismo	13	Acuña Ortiz FA (2016), Cherrez Ojeda I (2013), Chiang SS (2014) Cieza Zevallos JA (2010), Correa-Carhuachin KV (2014), Diaz-Plasencia JA (2016), Flores A (2022), Mendoza-Chuctaya G (2021) Nieto-Gutierrez W (2020), Paredes P (1996), Taype-Rondan (2015), Zafra-Tanaka JH (2018), Zafra-Tanaka JH (2019)	#NAME?
9	Diaz-Plasencia JA (2016)	X	X	X	X	X	X	X	X				X				X	X		X	12					2	61.5385	Realizar tratamiento integral de los problemas y necesidades de salud de baja complejidad, inicial y de alta complejidad	16	Acuña Ortiz FA (2016); Cherrez Ojeda I (2013); Chiang SS (2014); Cieza Zevallos JA (2010); Cordova E (2018); Correa-Carhuachin KV (2014); Diaz-Plasencia JA (2016); Flores A (2022); Mendoza-Chuctaya G (2021); Nieto-Gutierrez W (2020); Pace L (2006); Paredes P (1996); Tarazona-Pedreros DE (2021); Taype-Rondan (2015); Taype-Rondan (2016); Zafra-Tanaka JH (2019)	#NAME?
10	Flores A (2022)		X					X	X												3					3	3.84615	Realiza acciones para la mejor recuperación de la persona con secuelas, participación en la sociedad. (prevención terciaria)	1	Pace L (2006)	#NAME?
11	García-Gutierrez FM (2023)		X													X					2					4	7.69231	Promover cambios en comportamiento y del entorono, mejoren salud y fomenten el bienestar (promoción)	2	Snowden R (1988); Taype-Rondan (2015)	#NAME?
12	Mayo GV (2019)					X											X				2					5	7.69231	Intervenciones que disminuyen riesgos y daños que afectan a la salud (prev primaria)	2	Snowden R (1988); Taype-Rondan (2015)	#NAME?
13	Mendoza-Chuctaya G (2021)		X					X	X												3					6	15.3846	Ejercer su profesión en concordancia con el sistema de salud	4	Diaz-Plasencia JA (2016); Nieto-Gutierrez W (2020); Pace L (2006); Taype-Rondan (2015)	#NAME?
14	Nieto-Gutierrez W (2020)	X		X	X	X	X	X	X				X				X	X			10					7	3.84615	Participar en formación de estudiantes y fortalecimiento de recurso humano (docencia)	1	Riveros-Ruiz J (2020)	#NAME?
15	Pace L (2006)		X						X	X			X								4					8	7.69231	Generar nuevo conocimiento que contribuya en solución de problemas (investigación)	2	Taype-Rondan (2015); Zea-Vera A (2012)	#NAME?
16	Paredes P (1996)		X					X	X												3					9	7.69231	Aplica tecnología e innovación	2	García-Gutierrez FM (2023); Vásquez-Silva L (2015)	#NAME?
17	Riveros-Ruiz J (2020)		X											X							2					10	15.3846	Ética y profesionalismo	4	Diaz-Plasencia JA (2016); Mayo GV (2019); Nieto-Gutierrez W (2020); Taype-Rondan (2015)	#NAME?
18	Snowden R (1988)	X	X								X	X									4					11	19.2308	Comunicación	5	Cherrez Ojeda I (2016); Diaz-Plasencia JA (2016); Nieto-Gutierrez W (2020); Taype-Rondan (2015); Ticse-Aguirre RW (2019)	#NAME?
19	Tarazona-Pedreros DE (2021)		X						X												2					12	0	Liderazgo	0		#NAME?
20	Taype-Rondan (2015)	X	X	X	X	X	X	X	X		X	X	X		X		X	X		X	15					13	7.69231	Trrabajo en equipo	2	Diaz-Plasencia JA (2016); Taype-Rondan (2015)	#NAME?
21	Taype-Rondan (2016)		X						X												2
22	Ticse-Aguirre RW (2019)				X													X			2
23	Vásquez-Silva L (2015)															X					1
24	Zafra-Tanaka JH (2018)		X	X				X													3
25	Zafra-Tanaka JH (2019)		X					X	X												3
26	Zea-Vera A (2012)			X											X						2
		4	20	6	5	4	3	13	16	1	2	2	4	1	2	2	4	5	0	2

[truncated: 4 more sheets: Hoja 16, BASE FILTRADA, Tabla 4, REV_FULL TEXT]
